# Supplementary material for: Bilateral geochemical asymmetry in the Karoo large igneous province
Source: Sci Rep. 2018 Mar 27;8:5223. doi: 10.1038/s41598-018-23661-3 (PMC5869710; doi:10.1038/s41598-018-23661-3)
Supplement: Supplementary file 2 — Dataset 1a [file 41598_2018_23661_MOESM2_ESM.xlsx]

## Sheet: Table S1
Supplementary Table S1. Geochemical data for South Karoo (Sabie River Basalt Formation, Lebombo)
"Bilateral geochemical asymmetry in the Karoo large igneous province" by A. Luttinen
New data analysed in 2014.
Sample	CL-120	CL-372	J3	J55	L12	L18	L188c	L202b	L229	L249a	L257b	L285	L29	L32	L348	L355a	L36	L372b	L413C	L418	L462	L490	L496b	L503	L505/3	L505/4	L508	L57	L59	L63	L87	L9	L94	RSC-22	RSC-32	RSC-35	RSC-38	RSC-4	RSC-70	RSS-138	RSS-150	RSS-152	RSS-165	RSS-2	RSS-40	RSV-16	RSV-18	RSV-31	S47
Province	South Karoo	South Karoo	South Karoo	South Karoo	South Karoo	South Karoo	South Karoo	South Karoo	South Karoo	South Karoo	South Karoo	South Karoo	South Karoo	South Karoo	South Karoo	South Karoo	South Karoo	South Karoo	South Karoo	South Karoo	South Karoo	South Karoo	South Karoo	South Karoo	South Karoo	South Karoo	South Karoo	South Karoo	South Karoo	South Karoo	South Karoo	South Karoo	South Karoo	South Karoo	South Karoo	South Karoo	South Karoo	South Karoo	South Karoo	South Karoo	South Karoo	South Karoo	South Karoo	South Karoo	South Karoo	South Karoo	South Karoo	South Karoo	South Karoo
Region	Lebombo	Lebombo	Lebombo	Lebombo	Lebombo	Lebombo	Lebombo	Lebombo	Lebombo	Lebombo	Lebombo	Lebombo	Lebombo	Lebombo	Lebombo	Lebombo	Lebombo	Lebombo	Lebombo	Lebombo	Lebombo	Lebombo	Lebombo	Lebombo	Lebombo	Lebombo	Lebombo	Lebombo	Lebombo	Lebombo	Lebombo	Lebombo	Lebombo	Lebombo	Lebombo	Lebombo	Lebombo	Lebombo	Lebombo	Lebombo	Lebombo	Lebombo	Lebombo	Lebombo	Lebombo	Lebombo	Lebombo	Lebombo	Lebombo
Formation	Sabie River	Sabie River	Sabie River	Sabie River	Sabie River	Sabie River	Sabie River	Sabie River	Sabie River	Sabie River	Sabie River	Sabie River	Sabie River	Sabie River	Sabie River	Sabie River	Sabie River	Sabie River	Sabie River	Sabie River	Sabie River	Sabie River	Sabie River	Sabie River	Sabie River	Sabie River	Sabie River	Sabie River	Sabie River	Sabie River	Sabie River	Sabie River	Sabie River	Sabie River	Sabie River	Sabie River	Sabie River	Sabie River	Sabie River	Sabie River	Sabie River	Sabie River	Sabie River	Sabie River	Sabie River	Sabie River	Sabie River	Sabie River	Sabie River
Unit	n.d.	n.d.	n.d.	n.d.	n.d.	n.d.	n.d.	n.d.	n.d.	n.d.	n.d.	n.d.	n.d.	n.d.	n.d.	n.d.	n.d.	n.d.	n.d.	n.d.	n.d.	n.d.	n.d.	n.d.	n.d.	n.d.	n.d.	n.d.	n.d.	n.d.	n.d.	n.d.	n.d.	n.d.	n.d.	n.d.	n.d.	n.d.	n.d.	n.d.	n.d.	n.d.	n.d.	n.d.	n.d.	n.d.	n.d.	n.d.	n.d.
Oxides in wt.%
SiO2	52.1337	51.4754	46.7351	51.9902	50.6791	51.5551	49.3154	55.2251	52.663	49.664	55.4815	52.855	52.7609	50.4072	54.2837	54.4573	55.0768	47.3192	48.0569	56.6213	49.764	51.4315	50.6619	49.5549	48.0341	46.9134	53.5119	53.7012	50.166	54.0896	52.6613	48.9319	51.5596	50.9511	49.4078	49.7113	49.8412	50.0593	50.9148	52.5158	49.3605	51.4395	51.1299	52.3704	51.2083	51.2077	52.2015	52.2457	51.3035
TiO2	2.9546	1.86116	2.81058	2.62518	1.26516	1.00458	1.91497	1.02526	1.20631	2.42318	1.26026	1.41621	1.21516	1.03437	1.07024	1.25927	1.16685	2.99547	1.28189	2.48746	2.64798	1.94538	2.54771	2.97879	1.47197	1.59662	2.52905	2.18384	1.26156	1.73635	1.55465	1.5599	1.33646	1.58642	1.75081	3.00141	3.83547	1.76774	3.49246	3.48309	4.37006	2.96426	3.58187	3.40974	2.20444	2.08981	2.97185	3.3576	1.20087
Al2O3	13.0508	15.8876	12.5257	11.9401	14.1928	15.1447	17.1919	15.0003	14.3422	12.8766	13.9895	13.8963	14.2664	13.0072	14.5914	14.4624	14.1564	12.7825	15.3532	11.869	12.4512	13.0389	13.1922	12.7783	15.6829	15.5053	12.0518	13.1812	15.3444	13.4597	14.1614	13.9375	14.0668	14.0875	14.5697	12.1723	12.0486	14.1718	12.1377	13.4967	12.7136	13.6833	12.5256	13.0475	13.2074	13.8541	13.0821	11.2874	16.1248
FeO (tot)	10.8428	11.2701	14.7216	14.4582	10.8249	10.2512	11.0727	9.51697	10.4364	14.2199	9.24276	11.2834	10.5538	11.553	9.4548	10.2282	10.0872	14.9149	11.5465	12.4796	14.7231	14.0399	13.5274	13.522	11.47	12.1469	13.6849	12.8867	9.89583	11.314	10.586	13.0503	12.1161	11.7866	12.3867	16.2749	14.9729	11.9617	14.5491	11.5454	14.516	11.9491	14.0035	10.5799	13.5533	13.1583	10.6872	10.788	9.41535
MnO	0.140658	0.148735	0.23444	0.267654	0.173193	0.168898	0.171882	0.142283	0.165303	0.229919	0.12414	0.184924	0.172109	0.166091	0.148183	0.158024	0.156625	0.212701	0.193237	0.210731	0.209066	0.227565	0.213331	0.252938	0.167223	0.173872	0.253864	0.154487	0.16285	0.163874	0.120466	0.247343	0.206643	0.205885	0.186983	0.235622	0.221497	0.198212	0.245107	0.14513	0.210258	0.180137	0.207559	0.141052	0.181201	0.217488	0.161373	0.143101	0.150794
MgO	5.58291	4.25578	5.52244	2.56233	6.26461	6.51177	4.53439	5.01969	5.95468	5.56688	4.93826	5.42884	6.00764	10.1295	6.1845	5.04444	5.4727	5.59495	7.15212	2.53871	4.97371	5.41252	5.30069	5.66433	4.29794	4.37575	2.59673	3.87086	5.65578	3.65041	5.33852	5.95201	5.73562	6.53341	6.26187	4.20327	3.72685	6.7856	3.81607	3.81499	4.61516	5.11089	3.60641	5.07053	5.05081	5.69992	5.32263	6.74254	5.0959
CaO	7.20984	9.31531	8.90167	7.38511	10.2669	10.115	10.4429	8.64755	9.54145	9.8772	9.05606	8.62502	9.53063	8.07187	8.97803	9.42687	9.05512	9.38612	9.90392	4.62719	9.01624	9.42269	9.32408	9.88903	9.76249	10.1227	6.8119	7.71271	10.2508	8.48226	6.44327	10.4843	10.6253	11.0318	9.70003	7.0465	7.45198	10.8794	7.5642	7.48605	8.77367	9.44718	7.93192	8.76766	7.55239	10.3184	9.60969	8.63853	8.98034
Na2O	2.95028	3.06571	3.24732	2.64512	2.46945	2.59775	2.99055	2.6475	2.41425	2.32165	2.41418	3.05683	2.51896	2.31788	2.27353	2.81731	2.52393	2.24201	3.2672	4.12917	2.51194	2.66666	2.60707	2.27942	2.55292	2.35091	3.11104	3.05196	2.58782	2.29075	3.98888	2.63784	2.27527	2.38787	3.38119	3.39136	3.3406	2.45566	2.81758	2.77554	2.43807	2.74158	2.69974	2.18487	4.19263	2.37218	2.01075	2.06618	3.00586
K2O	2.96601	0.652651	0.308374	1.76714	0.446845	0.736977	0.559667	0.839742	0.589897	0.558209	1.26831	0.834246	0.908731	0.504044	1.00491	0.644042	0.807158	0.4951	0.378831	2.11021	0.377097	0.668785	0.947728	0.448224	0.89041	0.93769	1.35587	1.63007	0.455572	0.570916	0.892183	0.220748	0.229771	0.487279	0.297933	1.32448	1.32875	0.446717	1.63778	2.1584	1.45507	1.34381	1.89668	2.48832	0.932273	0.713288	2.02545	2.19538	0.82021
P2O5	0.441556	0.205185	0.319298	1.23068	0.185239	0.157226	0.167312	0.157797	0.192745	0.274933	0.135004	0.136423	0.212149	0.180078	0.127666	0.213016	0.183624	0.367366	0.11822	0.474012	0.288063	0.255332	0.310433	0.393537	0.255401	0.278528	1.2037	0.484019	0.229909	0.265438	0.172572	0.212267	0.196576	0.176453	0.172257	0.567064	0.82018	0.202664	1.07766	0.697607	0.672184	0.477991	0.928865	0.518514	0.207865	0.264798	0.440305	0.477183	0.197561
Sum	98.2732	98.1378	95.3265	96.8716	96.7681	98.2431	98.3616	98.2222	97.5062	98.0124	97.91	97.7173	98.1464	97.3713	98.117	98.7108	98.6864	96.3103	97.252	97.5474	96.9624	99.1093	98.6325	97.7615	94.5853	94.4016	97.1108	98.857	96.0105	96.0232	95.9192	97.2341	98.3481	99.2342	98.1153	97.9282	97.588	98.9287	98.2524	98.1186	99.1245	99.3377	98.5121	98.5784	98.2907	99.896	98.5129	97.9416	96.2952
LOI	1.53241	1.24863	3.31189	1.222	3.3648	1.13808	0.877797	1.33971	2.03521	0.376709	1.28098	1.9509	0.853971	1.4547	0.856855	0.408106	1.04826	2.4397	2.25676	0.999688	1.43411	0.478469	0.911769	1.25169	5.35321	5.3327	2.08051	0.970425	3.90891	3.78818	3.46015	2.29548	0.840538	0.386819	2.17899	2.062	1.44104	0.732505	1.19394	1.65302	0.249377	0.799893	0.908465	1.55211	2.12625	0.401851	1.57673	1.94508	3.8213
Trace elements in ppm
Method XRF
Ni	97.8105	87.862	46.3935	15.8585	67.571	121.844	52.796	95.348	78.5045	59.1985	104.213	68.753	40.0895	382.87	124.208	58.6075	20.882	54.963	101.553	6.2055	49.25	45.4085	50.5305	57.0315	37.5285	37.43	6.698	46.689	74.072	17.73	86.7785	53.6825	66.192	63.434	62.9415	36.051	34.475	81.558	21.3745	28.8605	55.751	62.3505	25.807	57.4255	62.1535	53.387	104.903	89.3395	72.2005
Cr	125.292	93.378	70.0335	1.182	284.271	190.105	98.303	108.645	181.732	80.967	133.27	98.2045	122.534	336.279	258.464	32.0125	114.654	55.357	184.884	0	47.9695	34.3765	63.04	90.5215	38.021	36.1495	1.2805	46.9845	232.756	17.6315	68.4575	141.84	155.729	159.668	107.463	12.411	2.2655	226.156	0.8865	5.6145	55.8495	60.873	5.0235	153.463	36.051	104.213	129.429	292.939	189.12
Sc	24.231	19.7985	40.976	37.1345	29.353	28.959	28.6635	22.9505	25.807	43.2415	19.897	34.475	31.8155	23.1475	21.67	24.9205	25.413	43.4385	37.3315	28.959	41.764	43.34	37.627	45.0145	29.156	29.156	32.2095	27.8755	29.8455	26.4965	22.3595	39.6955	39.8925	45.704	38.021	35.854	28.8605	40.779	33.1945	20.882	33.884	27.4815	25.1175	23.9355	25.3145	46.5905	24.9205	28.2695	26.2995
V	264.276	269.397	444.038	72.89	279.149	255.016	328.005	202.516	246.546	399.516	212.464	305.744	291.757	200.841	184.589	257.479	250.288	409.662	310.374	197.197	475.262	403.751	399.812	401.781	311.358	328.99	75.451	338.84	266.639	298.947	228.816	345.341	314.018	317.269	361.495	350.759	309.192	312.344	236.892	277.277	404.638	286.733	251.766	258.267	378.24	341.696	269.397	288.211	253.539
Ba	1268.88	254.13	143.317	1107.24	637	311.063	222.511	267.723	247.235	179.172	209.805	209.707	438.423	225.466	164.003	257.38	403.85	209.214	81.6565	371.05	129.823	226.944	260.631	169.42	300.13	270.579	714.125	762.882	384.642	287.719	138.589	153.463	173.852	208.032	104.312	431.332	832.423	197.887	545.591	697.183	519.489	654.73	672.263	837.644	168.534	267.526	730.575	866.406	420.103
Rb	68.2605	19.0105	10.3425	64.419	10.5395	12.017	13.79	17.8285	12.214	12.017	39.8925	17.533	21.079	13.199	44.325	19.306	19.7985	6.5995	15.0705	51.7125	7.88	17.0405	23.5415	9.653	21.473	21.276	80.967	35.657	11.1305	11.426	27.0875	2.758	10.9335	9.653	7.7815	41.8625	42.8475	9.653	39.1045	49.1515	35.5585	30.141	40.976	51.1215	24.625	18.2225	32.111	44.522	17.336
Sr	1176.58	388.484	239.355	283.581	697.479	276.096	276.489	269.397	277.967	189.514	295.993	224.58	307.024	256.592	171.587	340.12	359.525	224.284	207.047	261.813	178.384	198.379	234.331	233.445	165.382	136.422	276.588	386.317	362.579	433.105	123.125	178.088	228.52	230.49	533.575	392.72	516.337	246.349	409.267	1082.22	302.887	670.884	507.669	1115.91	237.582	190.105	785.636	1099.06	492.993
Zr	333.817	156.123	166.662	555.442	104.508	93.772	112.093	116.525	97.6135	171.981	117.412	100.076	123.913	83.6265	99.485	107.267	119.973	180.846	78.012	336.575	165.677	179.762	189.613	212.464	131.793	143.416	618.974	238.961	112.979	185.475	131.694	124.307	112.487	109.63	98.2045	306.63	451.82	121.844	463.442	407.692	413.601	348.099	434.188	420.103	155.827	179.073	335.59	369.868	114.457
Y	34.081	29.944	41.4685	98.4015	25.5115	22.7535	27.8755	29.4515	26.004	40.385	26.1025	27.777	24.9205	25.3145	28.171	29.944	26.8905	42.2565	26.792	66.2905	45.0145	42.158	40.4835	47.28	27.777	30.8305	99.5835	41.764	27.0875	35.5585	32.4065	34.278	33.1945	31.0275	27.4815	55.751	57.0315	31.126	72.2005	42.4535	57.4255	37.627	54.766	35.3615	32.899	42.946	35.46	33.687	24.5265
Nb	16.548	8.668	9.9485	39.4985	5.91	5.319	5.4175	7.88	6.5995	10.7365	6.2055	5.122	5.91	4.137	5.516	8.3725	7.1905	13.2975	3.4475	15.366	8.865	11.229	12.805	16.0555	6.9935	7.3875	48.3635	14.2825	6.2055	10.638	4.531	6.0085	6.5995	8.1755	7.092	22.655	37.824	6.9935	33.687	23.9355	32.8005	33.1945	39.1045	26.201	6.9935	12.017	15.6615	19.0105	6.698
Ga	19.9955	23.9355	22.655	23.9355	19.2075	18.4195	23.246	20.1925	19.6015	20.094	20.9805	17.927	18.4195	17.73	19.306	20.1925	19.4045	20.9805	17.139	17.73	20.7835	18.8135	19.4045	19.7985	20.5865	21.67	23.64	22.064	18.715	21.5715	22.5565	19.306	17.0405	17.0405	19.7	22.9505	23.837	19.6015	23.3445	25.019	23.049	23.3445	26.6935	22.5565	22.655	18.0255	21.67	21.1775	19.7
Cu	54.963	116.132	371.542	68.162	111.108	107.858	228.52	69.6395	85.498	285.059	71.511	221.625	60.873	64.7145	74.269	64.9115	19.306	330.073	204.387	597.009	422.762	270.481	347.607	323.671	153.66	171.39	50.038	123.716	115.737	23.1475	61.7595	154.743	169.322	175.428	189.514	413.109	402.471	169.125	133.566	36.248	385.332	163.215	279.149	115.245	100.963	273.83	55.948	97.4165	83.134
Zn	115.737	109.236	133.369	196.113	99.879	90.226	100.076	95.348	96.924	130.02	95.2495	94.363	92.6885	109.335	96.727	98.4015	97.0225	153.66	89.044	144.598	134.058	122.632	122.731	129.33	103.721	107.858	194.833	131.793	94.6585	120.071	111.206	119.48	108.744	101.751	100.076	160.456	163.707	105.001	166.465	134.846	145.78	124.701	159.077	112.979	121.155	119.677	113.472	109.433	89.044
Pb	8.471	5.516	2.364	7.9785	3.4475	3.546		5.2205	3.349	2.0685	9.1605	3.349	4.334	1.6745	3.4475	4.925	5.8115	2.758	0.8865	5.516	3.8415	3.152	3.4475	4.0385	3.546	4.2355	7.88	8.274	4.728	7.092	4.137	3.349	2.8565	1.6745	0.985	4.531	7.092	2.758	7.289	7.88	6.304	7.1905	6.5995	7.7815	2.4625	3.0535	7.092	6.895	3.4475
La	39.203	18.4195	12.411	63.7295	13.6915	16.8435	7.289	20.7835	10.835	17.2375	21.473	7.88	20.1925	16.351	16.154	15.6615	19.109	11.426	6.304	25.019	13.1005	18.518	15.8585	19.503	18.124	18.4195	67.177	38.9075	16.154	28.0725	11.5245	9.259	10.1455	11.229	7.486	31.126	53.2885	13.1005	54.0765	53.4855	47.9695	46.9845	60.085	58.0165	14.2825	21.67	41.6655	44.719	15.76
Ce	96.0375	37.233	32.6035	144.992	36.642	31.0275	21.5715	44.916	31.4215	37.627	43.734	17.927	40.2865	27.186	28.368	42.946	38.1195	37.9225	12.7065	59.0015	31.323	37.9225	39.3015	53.6825	40.2865	38.7105	160.456	86.1875	37.3315	55.16	31.126	22.261	26.595	31.323	22.1625	71.4125	125.292	32.899	119.48	122.435	105.198	110.32	127.656	128.542	37.036	41.764	97.2195	101.258	37.233
Th	5.319	3.0535	2.2655	6.7965	1.8715	2.4625		3.349	0.985	1.379	6.7965	2.561	2.2655	1.379	2.561	2.4625	3.349	0.788	0.2955	2.561	0.6895	1.773	1.576	1.2805	2.364	1.97	7.092	4.4325		5.4175	2.4625	2.364	2.364	0.6895	0.591	2.955	6.4025	1.576	4.728	5.319	5.0235	5.4175	7.5845	7.1905	1.379	1.4775	5.2205	5.6145	1.4775
Method ICP-MS
La		17.4256	13.0654	64.7383		14.6428	7.22161		14.0343			8.08393		13.2786	14.1495				4.74474		11.2828	16.4786		20.1744			72.8764			26.7302		10.2605		13.6475	8.33864		53.8228				47.4578	49.873			15.184		42.3099	45.3478
Ce		38.162	32.3275	147.145		30.1577	18.554		29.5995			17.9161		27.6032	28.4844				11.9812		28.1148	37.3982		47.1698			165.922			54.2921		23.4074		29.5522	20.1001		120.356				105.263	107.26			35.3789		92.353	100.587
Pr		5.05186	4.78705	20.0917		3.82237	2.84228		3.81481			2.47911		3.47403	3.49802				1.81123		4.21584	5.14623		6.63813			22.3724			6.75951		3.31619		3.91706	2.94327		16.0083				13.9016	13.7953			4.97702		12.3381	13.6324
Nd		22.1076	22.8818	87.4601		15.7399	14.4278		16.2258			11.4125		14.4907	14.6249				9.10242		20.6906	23.2432		30.2275			96.8393			27.5657		15.4692		16.9271	14.2436		68.8229				59.0983	57.0513			22.07		53.0453	58.6386
Sm		5.88057	6.69617	21.1461		3.84768	4.61258		4.33134			3.60298		3.97091	4.2466				3.05111		6.38888	6.45564		8.06496			22.7086			6.82202		4.57226		4.30873	4.27929		15.9926				13.4914	12.1038			5.85993		11.8056	12.7275
Eu		2.07734	2.33848	5.96936		1.32557	1.74416		1.4761			1.27007		1.34671	1.43489				1.19264		2.22305	2.08438		2.46768			6.21078			2.10753		1.51475		1.52915	1.61551		4.57542				3.69869	3.6708			2.03623		3.59455	3.89924
Gd		6.41687	7.92244	21.5429		4.30474	5.65089		5.02564			4.44396		4.65308	5.10386				4.17691		7.86716	7.44841		8.90025			22.4276			7.23812		5.61674		5.01487	4.98887		14.9536				13.1117	10.6551			6.60698		10.2405	10.6405
Tb		1.06375	1.34888	3.43848		0.73887	0.9649		0.849426			0.805437		0.791228	0.894981				0.749436		1.37532	1.28935		1.50464			3.53218			1.17305		1.01513		0.882542	0.853129		2.31314				2.05914	1.57137			1.09137		1.47318	1.52739
Dy		6.19306	8.41213	20.5899		4.49953	5.88003		5.23317			5.16675		4.88747	5.31509				4.91088		8.80763	8.21076		9.29316			21.0836			7.08846		6.49699		5.69207	5.38022		13.1229				12.3964	8.71093			6.66404		8.00904	8.06099
Ho		1.20847	1.68234	4.05811		0.896643	1.16354		1.01313			1.07998		0.96136	1.06801				1.03912		1.816	1.69922		1.89499			4.11247			1.37646		1.3401		1.21001	1.04487		2.43916				2.38842	1.58035			1.28359		1.41456	1.42452
Er		3.05898	4.42696	10.5851		2.3728	2.94495		2.60985			2.87438		2.49331	2.76349				2.90254		4.80615	4.52951		4.91051			10.5202			3.5445		3.62679		3.21615	2.73307		5.98941				6.09952	3.80695			3.20782		3.36868	3.36209
Tm		0.404812	0.621223	1.49412		0.327324	0.409527		0.356757			0.417381		0.350431	0.380383				0.405759		0.686784	0.643778		0.708682			1.47387			0.491558		0.521197		0.475113	0.383845		0.798526				0.85285	0.512111			0.43926		0.443863	0.426003
Yb		2.38572	3.71586	8.92849		1.97199	2.41795		2.1434			2.55845		1.99782	2.25063				2.52959		4.19183	3.99376		4.26743			8.75056			2.89537		3.1505		2.91951	2.23202		4.65557				5.11867	2.92669			2.5555		2.51168	2.42091
Lu		0.352974	0.574844	1.3887		0.296134	0.363255		0.319689			0.399164		0.306358	0.336333				0.392827		0.63963	0.622971		0.67253			1.32189			0.445881		0.506996		0.457324	0.339427		0.686576				0.781144	0.419495			0.373329		0.350542	0.3407
Ba		247.799	139.501	1103.96		312.853	218.631		245.67			201.17		223.198	163.534				74.9042		124.546	214.899		163.658			709.842			282.687		144.355		203.592	98.5721		809.944				503.288	638.305			159.992		719.293	859.379
Th		2.63745	1.08869	6.58673		1.85402	0.713098		1.60092			1.57808		1.51515	2.81153				0.471925		1.09997	1.74393		1.8494			7.26257			4.77687		1.2356		1.29711	0.66994		5.6681				4.8418	5.29015			1.67453		4.57282	4.16283
Nb		7.8931	8.85548	38.9401		5.12585	4.70003		5.40764			4.4128		4.44303	4.65704				3.33617		8.59679	10.1196		16.1243			46.6571			9.97371		4.86498		6.96689	6.21095		36.6787				32.374	31.1437			6.12411		15.3719	17.9883
Y		30.0904	42.0534	101.791		22.4356	28.2054		25.3571			26.7623		24.4039	26.9498				26.1331		44.9396	42.2115		46.7981			102.657			34.9397		33.8364		29.9853	25.93		60.345				59.1188	38.1581			31.781		34.4415	34.4503
Hf		4.09723	4.56259	14.1181		2.55584	3.13247		2.55006			2.75677		2.23374	2.7094				2.1421		4.53265	4.72032		5.69296			15.5779			4.94165		3.35903		2.95716	2.70299		11.3002				10.432	8.59189			4.16838		8.61057	9.33801
Ta		0.53214	0.591869	2.54701		0.315683	0.309249		0.31791			0.305725		0.235223	0.355508				0.220579		0.572073	0.671101		1.06405			3.00419			0.624336		0.294355		0.455816	0.402444		2.3749				2.15188	1.95635			0.396085		1.0377	1.18992
U		0.543001	0.296488	1.4688		0.343603	0.170931		0.35548			0.3495		0.305535	0.756445				0.114421		0.264838	0.406205		0.435515			1.66787			1.06614		0.252185		0.249766	0.169472		1.28362				1.05913	1.14334			0.338615		0.957172	0.911695
Pb		4.56554	2.17104	7.35867		4.08189	1.15616		3.1729			3.80864		3.09536	4.57998				1.0424		2.02031	2.80209		2.6384			8.28092			7.80473		2.8024		2.2461	1.04109		6.83397				5.79697	7.14769			3.459		7.79316	6.70415
Rb		17.5484	9.32049	62.224		11.2718	12.9109		11.462			16.943		12.0165	42.4507				13.7613		6.58779	15.9937		9.42485			77.9545			11.0717		2.41237		8.92798	7.86543		40.613				32.9575	28.0549			24.3537		30.0815	40.8389
Cs		0.156768	0.281539	2.22177		0.0465669	0.827495		0.129638			0.185103		1.86532	3.00915				0.781194		0.115018	0.226033		0.713844			1.17589			0.112189		0.0271005		0.319287	0.243239		0.594236				0.311767	0.543142			0.0582985		0.571128	0.126092
Sr		388.184	242.74	288.178		278.408	279.622		276.741			225.935		256.534	170.752				205.289		179.571	199.012		235.792			280.765			431.308		178.538		231.594	529.738		523.279				305.422	667.548			238.14		784.445	1096.27
Sc		20.3455	41.6087	37.1595		29.4889	29.0431		25.04			34.5771		22.1466	21.7671				39.12		41.116	43.6853		45.7731			32.1726			25.0545		40.6059		46.3865	37.8987		29.3813				35.3813	26.4304			25.3301		25.2296	28.0273
Zr		150.818	164.435	558.223		94.5812	110.583		95.8376			98.5647		83.5935	98.7992				75.1663		162.516	173.983		210.088			613.385			181.633		120.818		106.916	95.1572		445.227				403.923	338.355			151.665		326.974	361.875
Results on standard analyses are given on sheet Table S3.
The RPD values for duplicate runs give the best estimate of analytical precision of XRF data.
For information on the locations of Sabie River basalts the reader is referred to references 35 and 62.
[truncated: 2 more columns]
