# Supplementary material for: Bilateral geochemical asymmetry in the Karoo large igneous province
Source: Sci Rep. 2018 Mar 27;8:5223. doi: 10.1038/s41598-018-23661-3 (PMC5869710; doi:10.1038/s41598-018-23661-3)
Supplement: Supplementary file 3 — Dataset 1b [file 41598_2018_23661_MOESM3_ESM.xlsx]

## Sheet: Table S2
Supplementary Table S2. Geochemical data for North Karoo (Lesotho Formation and Barkly East Formation)
"Bilateral geochemical asymmetry in the Karoo large igneous province" by A. Luttinen
Unpublished PhD thesis of Rehácek (1995; ref. 63)
Sample	KAO-01	MKH-01	MLP-64	MLP-65*	OXB-01	OXB-02*	OXB-04	OXB-06	OXB-13	OXB-14*	OXB-22*	MLP-100	MLP-115*	MKH-14	MLP-29	MLP-119	MLP-125	MLP-145	LTE-23	OXB-37	OXB-41	MLP-16	MLP-147	MLP-148*	LTE-31	LTW-05	LTW-08	MLP-155*	MLP-162	MLP-165	MLP-167	MLP-172*	MLP-178	OXB-54	OXB-61	MLP-183*	LTW-42	LTW-47	OXB-63	LTW-50A	OXB-65	OXB-66	LWT-49	OXB-64	MLP-184	MLP-185	MLP-186*
Province	North Karoo	North Karoo	North Karoo	North Karoo	North Karoo	North Karoo	North Karoo	North Karoo	North Karoo	North Karoo	North Karoo	North Karoo	North Karoo	North Karoo	North Karoo	North Karoo	North Karoo	North Karoo	North Karoo	North Karoo	North Karoo	North Karoo	North Karoo	North Karoo	North Karoo	North Karoo	North Karoo	North Karoo	North Karoo	North Karoo	North Karoo	North Karoo	North Karoo	North Karoo	North Karoo	North Karoo	North Karoo	North Karoo	North Karoo	North Karoo	North Karoo	North Karoo	North Karoo	North Karoo	North Karoo	North Karoo	North Karoo
Region	Lesotho	Lesotho	Lesotho	Lesotho	Lesotho	Lesotho	Lesotho	Lesotho	Lesotho	Lesotho	Lesotho	Lesotho	Lesotho	Lesotho	Lesotho	Lesotho	Lesotho	Lesotho	Lesotho	Lesotho	Lesotho	Lesotho	Lesotho	Lesotho	Lesotho	Lesotho	Lesotho	Lesotho	Lesotho	Lesotho	Lesotho	Lesotho	Lesotho	Lesotho	Lesotho	Lesotho	Lesotho	Lesotho	Lesotho	Lesotho	Lesotho	Lesotho	Lesotho	Lesotho	Lesotho	Lesotho	Lesotho
Formation	Lesotho	Lesotho	Lesotho	Lesotho	Lesotho	Lesotho	Lesotho	Lesotho	Lesotho	Lesotho	Lesotho	Lesotho	Lesotho	Lesotho	Lesotho	Lesotho	Lesotho	Lesotho	Lesotho	Lesotho	Lesotho	Lesotho	Lesotho	Lesotho	Lesotho	Lesotho	Lesotho	Lesotho	Lesotho	Lesotho	Lesotho	Lesotho	Lesotho	Lesotho	Barkly East	Barkly East	Barkly East	Barkly East	Barkly East	Barkly East	Barkly East	Barkly East	Barkly East	Barkly East	Barkly East	Barkly East	Barkly East
Unit	Mothae	Mothae	Mothae	Mothae	Mothae	Mothae	Mothae	Mothae	Senqu	Senqu	Senqu	Senqu	Senqu	Senqu	Senqu	Senqu	Senqu	Senqu	Maloti	Maloti	Maloti	Maloti	Maloti	Maloti	Mafika-Lisiu	Mafika-Lisiu	Mafika-Lisiu	Mafika-Lisiu	Mafika-Lisiu	Mafika-Lisiu	Mafika-Lisiu	Mafika-Lisiu	Mafika-Lisiu	Mafika-Lisiu	Wonderkop	Wonderkop	Wonderkop	Letele	Letele	Letele	Golden Gate	Golden Gate	Golden Gate	Golden Gate	Golden Gate	Golden Gate	Golden Gate
Oxides in wt.%
SiO2	50.51	52.88	51	51.34	51.07	51.55	52.39	52.55	51.47	50.69	51.58	53.84	50.58	51.89	51.11	51.07	50.27	52.84	52.22	50.59	51.21	51.14	51.3	51.56	52.05	51.48	50.08	52.1	51.42	52.44	50.73	51.33	51.95	50.69	51.13	53.23	51.63	52.41	51.05	50.41	51.65	53.53	52.62	53.35	53.21	54.4	52.98
TiO2	14.92	14.01	14.38	13.89	14.49	13.55	14.54	14.13	15.01	14.84	13.32	14.77	15.11	15.04	14.04	15.53	14.19	15.13	15.12	14.11	15.34	15.5	14.51	15.16	15.73	15.14	15.37	15.45	15.26	15.85	15.28	15.67	16.03	15.13	15.69	15.99	15.52	15.09	12.98	14.25	14.42	15.66	14.77	14.67	15.03	15.15	13.65
Al2O3	1.425	1.452	1.426	1.326	1.438	1.417	1.27	1.344	1.023	1.044	1.625	1.166	1.077	1.03	1.13	0.945	1.193	1.123	0.952	1.008	0.893	0.872	1.008	0.905	0.889	0.919	0.893	0.871	0.949	0.809	0.901	0.974	0.894	0.925	0.976	0.942	0.913	0.907	0.814	1.364	1.231	1.046	0.969	1.032	0.997	1.104	0.969
FeO (tot)	12.13	12.03	12.39	11.96	12.16	12.39	11.4	12.03	10.56	10.66	13.66	11	10.69	10.34	11.59	10.03	11.52	10.54	10.14	10.61	9.69	9.69	10.51	9.92	8.8	8.48	9.07	9.22	9.59	8.55	9.44	9.55	8.81	9.9	8.78	8.17	8.54	8.76	10.22	12.01	11.8	9.32	9.76	10.27	9.94	9.21	10.86
MnO	0.233	0.207	0.213	0.213	0.183	0.205	0.174	0.191	0.173	0.174	0.223	0.167	0.19	0.176	0.202	0.17	0.194	0.182	0.18	0.176	0.182	0.156	0.179	0.167	0.162	0.151	0.161	0.167	0.173	0.167	0.166	0.156	0.125	0.172	0.151	0.138	0.135	0.174	0.188	0.262	0.197	0.144	0.149	0.163	0.154	0.143	0.17
MgO	5.81	5.78	5.84	5.8	5.55	5.47	5.52	5	6.3	6.74	5.84	5.54	6.14	6.21	6.52	6.58	6.43	5.67	7.06	6.36	7.28	8.52	7.06	7.17	7.31	6.96	7.6	7.08	7.72	7.92	7.73	7.18	7.34	7.57	6.84	6.9	6.57	7.07	12.9	6.44	5.89	5.58	6.64	6.62	7.08	5.41	7.61
CaO	10.83	10.22	9.26	10.2	10.42	10.01	9.88	9.81	10.55	10.57	10.17	10.08	10.81	10.44	10.97	9.75	10.46	10.51	10.87	9.86	10.81	10.46	9.74	10.89	10.52	10.32	11.21	10.2	10.96	9.95	10.33	11.08	10.98	10.39	10.93	10.56	11.31	11.4	8.78	10.84	10.27	8.6	10.3	9.97	9.92	9.16	8.83
Na2O	2.56	2.56	2.51	2.41	2.41	2.43	2.44	2.52	2.41	2.5	2.59	2.39	2.47	2.23	2.21	2.48	2.26	2.64	2.34	2.69	2.27	2.17	2.97	2.32	2.62	2.77	2.21	2.96	2.52	2.82	2.63	2.3	2.21	2.53	2.43	2.33	2.19	2.08	1.7	2.26	2.4	2.11	2.2	2.35	2.55	2.69	2.4
K2O	0.67	0.82	1.45	0.76	0.57	0.86	0.86	0.9	0.74	0.74	0.55	0.68	0.78	0.87	0.56	1.61	0.6	0.72	0.61	0.93	0.67	0.76	0.81	0.67	0.69	0.74	0.5	0.68	0.47	0.61	0.81	0.54	0.43	0.53	0.62	0.71	0.59	0.5	0.46	0.24	0.73	1.76	0.51	0.73	0.75	1.06	0.92
P2O5	0.228	0.234	0.239	0.212	0.239	0.234	0.216	0.237	0.179	0.164	0.187	0.185	0.169	0.17	0.166	0.152	0.196	0.199	0.171	0.165	0.157	0.139	0.169	0.146	0.147	0.131	0.139	0.142	0.149	0.129	0.155	0.154	0.129	0.153	0.155	0.153	0.144	0.12	0.105	0.21	0.189	0.165	0.126	0.136	0.126	0.171	0.146
Sum	99.31	100.91	98.71	98.11	98.53	98.12	98.69	98.71	98.42	98.12	99.75	99.82	98.02	98.4	98.5	98.32	97.31	99.55	99.66	96.5	98.5	99.41	98.26	98.91	98.92	97.09	97.23	98.87	99.21	99.25	98.17	98.93	98.9	97.99	97.7	99.12	97.54	98.51	99.2	98.29	98.78	97.92	98.04	99.29	99.76	98.5	98.54
LOI
Trace elements in ppm
Method XRF
Ni	34	37	32	45	35	34	39	34	44	53	49	47	38	40	47	50	35	42	67	56	84	101	56	68	78	93	78	80	62	100	90	66	111	77	85	76	91	77	247	50	54	44	84	91	97	39	95
Cr	128	144	150	165	118	148	150	147	246	285	103	154	178	256	216	260	176	149	289	226	255	173	208	247	312	368	346	256	347	378	417	310	501	334	394	363	360	381	901	129	131	165	293	289	287	159	190
Sc	48	44	45	45	41	42	36	37	38	37	40	40	41	43	45	41	45	42	39	40	32	30	39	39	43	33	39	36	41	36	40	34	40	36	35	37	36	33	35	43	42	21	29	31	29	26	32
V	324	305	303	289	309	315	278	294	284	279	372	261	271	264	295	250	299	266	250	272	236	234	269	260	213	257	265	241	263	236	233	259	249	248	243	242	263	243	231	3323	299	225	246	256	230	234	226
Ba	209	196	325	203	209	222	201	215	172	178	138	181	166	214	155	461	210	186	171	231	165	148	202	163	134	110	110	131	146	161	163	140	106	113	124	125	118	94	88	111	190	498	141	182	181	309	281
Rb	11	17	34	11	6	13	18	19	17	10	12	11	14	16	10	24	7	14	8	20	12	15	14	11	24	22	8	12	5	11	13	10	7	9	13	13	12	11	11	3	15	46	12	17	19	27	24
Sr	171	166	181	176	196	183	190	189	195	178	171	183	182	170	168	217	130	199	192	145	194	185	160	177	182	179	192	196	177	181	191	211	187	199	203	222	211	129	100	180	177	201	157	151	146	204	198
Zr	120	122	136	120	124	129	122	130	103	97	116	109	106	108	105	97	113	109	105	104	96	92	105	98	83	81	75	80	88	72	92	83	79	78	105	105	96	83	74	121	113	149	121	127	123	156	134
Y	35	34	43	33	35	34	32	33	26	25	32	28	28	28	28	24	31	28	26	28	25	23	28	24	24	23	21	22	25	20	22	22	22	22	25	24	22	24	21	34	32	29	28	28	28	29	27
Nb	10.7	10.7	11	10.5	8.8	11.7	10	11.7	10	9.5	7.5	9	9.1	7.5	8.2	7.4	9.8	11.6	9.8	8.5	9.4	8.2	10.4	9.5	6.6	7.8	7.5	6.9	8	6.1	12.3	7.4	8.5	7.9	12.8	13	10.7	6.1	3.6	8.8	8.8	6.5	5.4	6.1	5.7	8.2	7
Ga	26	17	25	21	21	17	18	18	19	18	23	20	16	17	17	19	22	19	16	19	18	17	24	20	15	21	20	18	15	16	16	20	17	17	19	17	18	21	15	18	20	22	22	19	22	24	23
Cu	106	137	158	128	170	113	103	135	70	80	215	135	104	78	118	106	119	112	86	104	85	95	99	82	86	104	76	85	86	105	74	27	77	77	107	89	88	103	47	164	134	45	100	96	75	43	50
Zn	110	107	109	119	99	105	98	101	88	88	113	95	92	88	89	84	99	89	81	90	81	80	88	86	69	71	76	79	87	71	76	74	71	77	75	74	78	79	85	113	99	92	100	87	85	94	99
Pb	5	4	0	3	3	0	1	4	2	0	0	2	0	4	0	1	3	0	3	0	1	0	2	0	3	1	2	3	0	0	1	2	1	0	0	3	1	3	1	3	3	2	5	3	0	3	4
La	2	35	11	19	9	6	23	29	13	12	25	15	10	25	17	1	1	25	20	33	14	0	0	0	8	4	14	6	1	0	1	0	12	13	26	8	12	8	11	4	11	10	17	11	4	20	6
Ce	33	25	37	23	13	20	34	51	26	9	25	40	46	28	32	16	30	50	24	17	21	34	32	27	29	24	38	47	22	28	18	8	32	18	32	40	27	17	25	37	14	51	27	34	44	37	40
Th	2	4	5	0	1	0	2	3	1	0	0	5	0	2	3	1	1	2	1	3	2	4	0	3	0	2	0	0	0	1	0	1	1	0	1	0	3	3	0	3	3	0	3	3	1	4	5
Method ICP-MS
La	14.04	14.41	15.45	13.23	14.04	15.36	16.09	16.85	12.47	11.15	10.63	12.9	11.3	12.66	12.87	10.75	12.47	12.62	11.9	11.71	11.47	9.36	12.79	10.66	8.02	8.92	9.62	8.47	9.14	8.89	12.59	10.14	8.85	8.18	12.41	15.65	11.37	9.19	7.22	13.89	12.05	16.71	11.39	11.01	11.43	16.25	14.4
Ce	28.04	29.06	30.87	27.57	28.23	30.46	32.32	29.53	24.82	22.85	22.75	25.82	23.13	24.61	26.72	21.74	25.36	25.26	23.89	23.08	22.65	18.46	25.14	21.73	16.62	17.07	18.35	16.83	18.36	18.18	23.69	20.37	17.41	16.55	23.45	30.44	22.19	18.22	14.7	27.87	24.29	34.62	23.61	23.14	24.18	33.53	30.23
Pr	3.59	3.79	4.01	3.53	3.56	3.82	4.16	4.14	3.1	2.79	3.01	3.31	2.86	3.27	3.46	2.75	3.15	3.18	3.03	2.93	2.84	2.35	3.2	2.75	2.16	2.28	2.44	2.28	2.53	2.35	2.95	2.58	2.22	2.16	2.9	3.66	2.87	2.49	1.93	3.54	3.18	4.39	3.2	3.02	3.14	4.27	3.85
Nd	15.85	16.62	17.74	15.57	16.1	16.8	17.93	17.91	13.69	12.33	14.32	14.66	12.73	13.96	15.36	11.94	14.45	14.38	13.04	13.12	12.65	10.35	13.8	11.84	9.83	10.15	10.56	10.17	11.13	10.95	11.99	11.79	9.99	9.68	12.75	15.61	11.92	11.13	8.69	15.91	14.3	19.58	14.47	13.97	14.32	19.51	16.85
Sm	4.74	4.88	4.73	4.22	4.67	4.85	4.82	4.9	3.91	3.57	4.53	4.12	3.66	3.62	4.31	3.37	4.18	4.08	3.53	3.69	3.44	2.95	3.8	3.28	2.93	3.07	3.05	2.91	3.17	3.23	3.23	3.47	3.08	2.9	3.55	4.36	3.19	3.19	2.66	4.75	4.24	5.5	4.28	4.4	4.21	5.5	4.79
Eu	1.46	1.46	1.43	1.31	1.5	1.52	1.44	1.47	1.26	1.15	1.51	1.32	1.17	1.2	1.3	1.11	1.34	1.34	1.15	1.22	1.12	1.01	1.2	1.11	1.03	1.06	1.07	0.99	1.08	1.12	1.08	1.22	1.09	1.04	1.21	1.28	1.07	1.04	0.83	1.49	1.34	1.63	1.29	1.34	1.3	1.66	1.41
Gd	5.22	5.38	5.51	4.97	5.07	5.49	5.4	5.66	4.3	3.95	5.23	4.46	4.03	4.2	4.93	3.84	4.45	4.49	3.93	4.12	3.67	3.34	4.21	3.76	3.38	3.61	3.6	3.44	3.77	3.53	3.61	3.74	3.56	3.43	3.95	4.57	3.62	3.93	3.03	5.25	4.62	5.65	4.68	4.84	4.77	5.68	5.03
Tb	0.89	0.95	0.92	0.86	0.99	1.01	0.9	0.95	0.8	0.73	1	0.84	0.74	0.69	0.88	0.65	0.85	0.85	0.68	0.78	0.71	0.56	0.73	0.65	0.58	0.6	0.62	0.58	0.66	0.69	0.63	0.72	0.62	0.6	0.71	0.87	0.64	0.66	0.6	1	0.88	1.03	0.78	0.89	0.8	1.05	0.92
Dy	6.15	6.18	6.21	5.51	6.21	6.38	6.2	6.37	5.16	4.64	6.29	5.54	4.83	4.61	5.53	4.48	5.42	5.47	4.66	4.92	4.5	3.96	4.78	4.44	4.02	4.2	3.99	3.86	4.41	4.4	3.97	4.62	4.32	4.02	4.58	5.28	3.99	4.47	3.74	6.44	5.72	6.2	5.09	5.51	5.3	6.43	5.55
Ho	1.37	1.37	1.33	1.21	1.3	1.37	1.32	1.33	1.09	0.99	1.3	1.15	1.02	0.96	1.22	0.95	1.17	1.16	0.99	1.04	0.94	0.84	1.05	0.92	0.87	0.9	0.88	0.83	0.94	0.95	0.87	0.95	0.9	0.85	0.98	1.12	0.84	0.96	0.81	1.38	1.22	1.27	1.08	1.11	1.07	1.26	1.11
Er	3.79	3.91	3.68	3.48	3.87	4.03	3.66	3.58	3.14	2.98	3.67	3.37	2.99	2.7	3.57	2.59	3.32	3.35	2.61	3	2.75	2.25	2.95	2.54	2.34	2.44	2.5	2.36	2.68	2.79	2.45	2.8	2.42	2.32	2.8	3.23	2.4	2.63	2.36	3.93	3.61	3.52	2.93	3.14	2.8	3.51	3.19
Tm	0.52	0.54	0.54	0.5	0.52	0.54	0.53	0.53	0.42	0.41	0.49	0.45	0.42	0.38	0.51	0.38	0.45	0.45	0.4	0.41	0.37	0.33	0.42	0.37	0.35	0.33	0.35	0.34	0.38	0.39	0.34	0.38	0.35	0.34	0.37	0.44	0.34	0.36	0.31	0.55	0.47	0.47	0.4	0.42	0.4	0.46	0.42
Yb	3.25	3.28	3.28	3.16	3.27	3.29	3.33	3.28	2.57	2.46	3	2.82	2.57	2.36	3.2	2.31	2.74	2.77	2.4	2.59	2.4	2.03	2.58	2.34	2.13	2.1	2.13	2.1	2.42	2.36	2.07	2.38	2.15	2.08	2.3	2.69	2.12	2.21	1.93	3.29	2.96	2.76	2.4	2.54	2.4	2.83	2.48
Lu	0.53	0.52	0.53	0.48	0.5	0.51	0.53	0.51	0.4	0.37	0.45	0.44	0.4	0.39	0.49	0.37	0.44	0.44	0.39	0.41	0.37	0.32	0.42	0.37	0.33	0.35	0.34	0.35	0.39	0.36	0.33	0.36	0.33	0.32	0.36	0.42	0.33	0.36	0.3	0.52	0.48	0.42	0.37	0.37	0.36	0.42	0.39
Ba	227	242	318	216	226	240	246	227	200	194	163	205	181	230	204	471	209	207	190	227	187	149	196	172	148	153	137	159	170	133	179	171	108	130	153	196	144	131	112	141	202	399	180	197	209	329	312
Th	1.56	1.58	1.82	1.71	1.68	1.81	1.88	1.76	1.47	1.24	1.29	1.6	1.41	1.39	1.67	1.25	1.43	1.35	1.36	1.43	1.35	1	1.31	1.25	0.93	0.95	0.85	0.83	1.02	0.98	1.38	1.09	1.11	0.84	1.82	2.47	1.53	1.2	1.3	1.75	1.51	2.25	1.38	1.59	1.52	2.07	1.91
Nb	8.03	8.2	9.49	8.74	7.91	9.33	10.01	9.68	7.74	6.46	5.55	7.52	7.48	7.05	7.19	6.8	7.49	8.62	8.88	8.01	8.5	6.77	8.51	8.2	5.09	6.41	5.92	5.32	4.8	5.05	10.77	7.28	7.22	7.08	11.38	15.47	9.59	2.91	2.6	7.6	6.33	6.92	4.22	4.74	4.9	6.26	5.98
Y	34.29	35.34	37.02	33.54	33.93	33.82	36.86	35.94	27.52	26.76	32.49	30.77	27	28.06	32.53	25.16	30.97	30.68	26	27.46	25.68	22.1	28.66	24.77	22.71	23.4	24.6	23.15	26.51	26.04	23.65	25.83	23.42	22.41	25.29	28.94	23.76	26.5	21.08	34.08	31.54	33.18	27.44	29.23	28.52	34.07	30.18
Hf	3.32	3.32	3.34	3.09	3.03	3.16	3.44	2.45	2.52	1.98	2.89	2.78	2.14	2.55	3.02	1.84	2.65	2.74	1.98	2.48	2.22	1.53	2.63	1.82	1.56	1.98	1.84	1.94	2.23	2.08	2.26	2.08	1.52	1.42	2.43	2.57	2.19	2.09	1.76	3.02	2.78	4.07	3.25	3.16	2.6	4.18	3.19
Ta	0.49	0.5	0.54	0.5	0.54	0.57	0.56	0.51	0.43	0.36	0.32	0.47	0.42	0.37	0.4	0.36	0.43	0.56	0.49	0.46	0.46	0.36	0.49	0.43	0.27	0.34	0.35	0.29	0.26	0.3	0.62	0.42	0.35	0.35	0.66	0.88	0.55	0.16	0.15	0.45	0.41	0.39	0.26	0.28	0.27	0.39	0.34
U	0.31	0.32	0.36	0.32	0.36	0.35	0.38	0.29	0.28	0.22	0.24	0.31	0.28	0.24	0.31	0.23	0.28	0.27	0.28	0.26	0.27	0.2	0.25	0.25	0.18	0.19	0.18	0.19	0.22	0.19	0.28	0.24	0.23	0.19	0.42	0.57	0.32	0.16	0.16	0.34	0.3	0.38	0.2	0.21	0.22	0.36	0.33
Pb	3.54	3.27	3.77	3.37	3.67	3.62	3.69	3.34	2.88	2.84	2.55	3.41	2.91	3.53	3.53	2.96	3.16	2.82	2.99	2.74	2.49	2.19	3.02	2.73	2.51	2.12	1.96	2.24	2.69	2.84	2.42	1.93	3.38	1.49	2.31	3.06	2.65	2.88	2.64	3.67	3.18	6.44	3.98	3.85	4.08	5.99	5.47
Rb	5.58	16.24	32.17	12.63	11.79	15.1	19.88	19.39	16.65	11.18	13.53	10.29	16.11	15.88	14.76	22.43	8.13	14.66	7.96	21.36	10.68	12.31	8.45	10.89	20.87	19.8	6.87	10.01	5.54	7.79	13.39	11.11	6.69	8.51	14.88	18.33	10.3	10.45	9.78	2.6	16.97	46.12	10.29	15.47	18.83	27.26	25.69
Cs	0.03	0.09	0.26	0.05	0.1	0.08	0.12	0.13	0.12	0.03	0.36	0.04	0.07	0.09	0.1	0.09	0.12	0.12	0.01	0.1	0.07	0.24	0.02	0.03	0.14	0.27	0.02	0.05	0.01	0.05	0.04	0.07	0.02	0.03	0.05	0.29	0.26	0.25	1.88	0.1	1.07	0.33	0.08	0.16	0.08	0.25	0.31
Sr	175	171	185	187			194			169			165	174	174				114			188	173	200	235	174	195	185	185		190		221			230	209	129		212			151		155		203
Sc
Zr
Results on standard analyses are given on sheet Table S3.
Results on standard analyses reported in references 3 and 4 (Table S3) provide the best estimate of analytical quality for data listed in Table S2.
For further information on the locations and stratigraphic units of Lesotho and Barkly East CFBs the reader is referred to references 36 and 63 (Methods).
* XRF results previously reported in reference 36.
