# Supplementary material for: Bilateral geochemical asymmetry in the Karoo large igneous province
Source: Sci Rep. 2018 Mar 27;8:5223. doi: 10.1038/s41598-018-23661-3 (PMC5869710; doi:10.1038/s41598-018-23661-3)
Supplement: Supplementary file 4 — Dataset 1c [file 41598_2018_23661_MOESM4_ESM.xlsx]

## Sheet: Table S3
Supplementary Table S3. WSU standard data for major and trace elements
"Bilateral geochemical asymmetry in the Karoo large igneous province" by A. Luttinen
Sample	BCR-1	BCR-C*			BCR-P*			BCR-P*			TED†				Duplicate Runs
Method		XRF			XRF			ICP-MS			ICP-MS				XRF
Reference	1	2			3			4			5				6
	Accepted	WSU 2010 (n=149)	σ	cv	WSU 1993 (n=11)	σ	cv	WSU 1992-94 (n=50)	σ	cv	WSU 2000-03 (n=54)	σ	cv		WSU 2016 (n=256)	RPD‡
SiO2	55.22	54.9007	0.213714	0.00389274	55.14	0.036	0.0007							SiO2		0.0019
TiO2	2.29	2.2698	0.00744073	0.00327815	2.297	0.005	0.0022							TiO2		0.0092
Al2O3	13.92	13.4949	0.0644516	0.00477601	13.58	0.03	0.0022							Al2O3		0.005
FeOtot	12.32	12.479	0.0362639	0.00290601	12.8	0.026	0.002							FeOtot		0.0117
MnO	0.18	0.184817	0.000664586	0.0035959	0.182	0.001	0.0055							MnO		0.0068
MgO	3.55	3.3955	0.0131837	0.00388271	3.54	0.02	0.0056							MgO		0.0133
CaO	7.09	6.98101	0.0213537	0.00305882	6.99	0.014	0.002							CaO		0.0069
Na2O	3.34	3.37112	0.0143279	0.00425018	3.36	0.035	0.0104							Na2O		0.0134
K2O	1.72	1.72689	0.00487414	0.00282249	1.73	0.004	0.0023							K2O		0.0071
P2O5	0.37	0.381742	0.00148605	0.00389282	0.383	0.003	0.0078							P2O5		0.0216
Cr	16	6	0.85	0.141667	19	1.83	0.096							Cr		0.0505
Ni	13	9	0.6	0.0666667	0	0.32								Ni		0.0661
Sc	33	32.6	0.7	0.0214724	31	2.46	0.079				47.33	1.82	0.0384534	Sc		0.0534
V	407	403.5	2.25	0.00557621	396	8.69	0.022							V		0.026
Cu	19	16.2	0.75	0.0462963	9	1.85	0.206							Cu		0.0363
Zn	129.5	132	1.3	0.00984848	129	2.27	0.018							Zn		0.0198
Ga	22	21.9	0.8	0.0365297	24	1.2	0.05							Ga		0.0382
Ta	0.81							0.82	0.02	0.0243902	0.17	0.01	0.0588235	Ta
Nb	14	14	0.4	0.0285714	13.5	0.521	0.039	13.31	0.29	0.0217881	2.64	0.12	0.0454545	Nb		0.0523
Hf	4.95							4.67	0.07	0.0149893	1.87	0.04	0.0213904	Hf
Zr	190	188.6	0.95	0.00503712	178	0.7	0.004				60.7	0.95	0.0156507	Zr		0.009
Y	38	36.5	0.55	0.0150685	38	0.52	0.014	38.11	0.29	0.00760955	28.9	0.67	0.0231834	Y		0.0301
Ba	681	691.4	4.25	0.00614695	681	12.64	0.019	670.5	12.68	0.0189113	71.18	1.63	0.0228997	Ba		0.0157
Rb	47.2	48.2	0.45	0.0093361	47	0.84	0.018	48.06	0.67	0.0139409	4.06	0.32	0.0788177	Rb		0.0271
Sr	330	335.8	1.05	0.00312686	326	2.32	0.007				208	3.48	0.0167308	Sr		0.0073
Cs	0.96							0.96	0.03	0.03125	0.1	0.01	0.1
Th	5.98							5.13	0.49	0.0955166	0.4	0.03	0.075
U	1.75							1.15	0.11	0.0956522	0.14	0.01	0.0714286
Pb	13.6							9.11	0.29	0.0318332	0.87	0.07	0.0804598
La	24.9							26.26	0.49	0.0186596	4.18	0.11	0.0263158
Ce	53.7							51.67	0.62	0.0119992	9.84	0.15	0.0152439
Pr	6.8							6.32	0.06	0.00949367	1.57	0.03	0.0191083
Nd	28.8							27.36	0.48	0.0175439	8.19	0.15	0.018315
Sm	6.59							7.03	0.15	0.0213371	2.99	0.06	0.0200669
Eu	1.95							2.14	0.04	0.0186916	1.17	0.02	0.017094
Gd	6.68							6.75	0.08	0.0118519	3.96	0.08	0.020202
Tb	1.05							1.17	0.01	0.00854701	0.75	0.01	0.0133333
Dy	6.34							7.14	0.1	0.0140056	5.03	0.07	0.0139165
Ho	1.26							1.44	0.02	0.0138889	1.1	0.02	0.0181818
Er	3.63							4.05	0.06	0.0148148	3.11	0.05	0.0160772
Tm	0.56							0.55	0.01	0.0181818	0.46	0.01	0.0217391
Yb	3.38							3.36	0.03	0.00892857	2.89	0.03	0.0103806
Lu	0.51							0.52	0.01	0.0192308	0.46	0.01	0.0217391
* BCR-C and BCR-P represent intralaboratory standard samples that have been collected from the same quarry as BCR-1.
† TED represents an inter-laboratory standard sample of a basalt from the Oregon Cascade range.
‡ RPD = average values for relative percent difference (RPD= │(Aliquot 1 - Aliquot 2) / (0.5*(Aliquot 1 + Aliquot 2)│ *100%.
Non-normalized data from 256 duplicate samples (two aliquots of the same sample) from a wide range of geological materials, and spanning three instrumental re-calibration cycles yield
RPD values of ca. 1% (Al, Si, K, Ca, Mn, Fe, Sr, and Zr), ca. 2% (Mg, P, Ti, Zn, and Ba), 3%-4% (V, Cu, Ga, Rb, and Y), 5%-7% (Sc, Cr, Ni, Nb, Ce, and Nd), and 8-10% (La, Pb, and Th).
RPD generally increases with decreasing average concentration.
References
1. Govindaraju, K. 1994 compilation of working values and sample description for 383 Geostandards. Geostand. Newslett. 18, 15-53 (1994).
2. Johnson, D. M., Hooper, P. R. & Conrey, R. M. XRF analysis of rocks and minerals for major and trace elements on a single low dilution Li-tetraborate fused bead. Adv. X-ray Anal. 41, 843–867 (1999).
3. Hooper, P. R., Johnson, D. M. & Conrey, R. M. Major and trace element analyses of rocks and minerals by automated X-ray spectrometry. Washington State University, Geology Department, Open File Report (1993).
4. Knaack, C., Cornelius, S. B. & Hooper, P. R. Trace Element Analyses of Rocks and Minerals by ICP-MS (GeoAnalytical Lab, Washington State University, 1994).
5. Kelly, D., Boroughs, S., Wolff, J. A., & Neill, O. K. Estimation of analytical error for major, minor and trace element analysed by X-ray fluorescence at the Peter Hooper Geoanalytical Laboratory, Washington State University. Geological Society of America Abstracts with Programs 48, doi: 10.1130/abs/2016AM-284288 (2016).
