# Supplementary material for: Bilateral geochemical asymmetry in the Karoo large igneous province
Source: Sci Rep. 2018 Mar 27;8:5223. doi: 10.1038/s41598-018-23661-3 (PMC5869710; doi:10.1038/s41598-018-23661-3)
Supplement: Supplementary file 5 — Dataset 2 [file 41598_2018_23661_MOESM5_ESM.xlsx]

## Sheet: Compiled Karoo dataset
Supplementary Data for "Bilateral geochemical asymmetry in the Karoo large igneous province" by A. Luttinen
Sample	Symbol	Colour	Province*	Formation†	Type‡	Laboratory XRF/ICPMS#	Author**	Reference††	SrSrT ‡‡	eNdT ‡‡	SiO2	TiO2	Al2O3	FeOT	MnO	MgO	CaO	Na2O	K2O	P2O5	MgNo	SUM	Nb	Zr	Y	Rb	Cs	Ba	Sr	Co	Cr	Ni	Hf	Ta	Th	U	Pb	La	Ce	Pr	Nd	Sm	Eu	Gd	Tb	Dy	Ho	Er	Tm
RSV-016	16	4	SK	C_Lebombo	LT	UCT/ANU(sparksource)	Sweeney	25	0.705704	-2.4	51.2703	2.02449	14.1917	12.9974	0.222694	5.5876	10.3249	2.3889	0.69845	0.293552	45.9934	100	10.5	181	46	17.7		260	197	48	96	54
RSS-011	16	4	SK	C_Lebombo	LT	UCT/ANU(sparksource)	Sweeney	25	0.704505	-1.7	49.806	2.3003	13.518	13.8048	0.23307	6.48541	10.5489	2.53337	0.486406	0.283737	48.204	100	9.6	162	41	11.1		183	218	50	96	75
RSS-162	16	4	SK	C_Lebombo	LT	UCT/ANU(sparksource)	Sweeney	25	0.704216	3.6	50.9491	2.32556	13.3034	14.4924	0.223416	5.72758	10.0842	2.46774	0.17264	0.253882	43.9118	100	9.1	148	32	2.7		106	309	52	45	62
RSC-044	16	4	SK	C_Lebombo	LT	UCT/ANU(sparksource)	Sweeney	25	0.704667	-4.3	56.2328	1.92895	16.3453	13.4692	0.0214328	7.51275	0.936273	2.79754	0.496338	0.259449	52.4926	100	8.4	119	31	9.4		195	253	51	210	88
RSS-063	16	4	SK	C_Lebombo	LT	UCT/ANU(sparksource)	Sweeney	25			52.4414	1.97055	14.2994	12.5324	0.165072	5.34421	8.67661	3.14669	1.19677	0.226974	45.7922	100	7.3	139	33	26		390	424	53	87	119
RSS-169	16	4	SK	C_Lebombo	LT	UCT/ANU(sparksource)	Sweeney	25			50.6265	2.61861	12.7175	15.8086	0.243592	4.91243	9.39858	2.53741	0.751074	0.385687	38.1026	100	13.4	211	46	17.4		213	208	49	45	47
RSV-035	16	4	SK	C_Lebombo	LT	UCT/ANU(sparksource)	Sweeney	25			51.3334	2.13595	13.6822	12.9096	0.21158	5.97462	9.98457	2.66994	0.836245	0.261956	47.8299	100	8.3	160	37	19.5		254	279	47	67	62
RSC-072	16	4	SK	C_Lebombo	LT	UCT/ANU(sparksource)	Sweeney	25			50.3194	1.93182	13.6352	13.7221	0.224868	6.30654	11.1821	2.24868	0.224868	0.204426	47.6559	100	5.7	117	31	4.3		79	224	54	129	69
RSC-086	16	4	SK	C_Lebombo	LT	UCT/ANU(sparksource)	Sweeney	25			51.0348	2.14381	13.696	13.2013	0.233685	6.07581	10.3431	2.37749	0.609613	0.284486	47.6914	100	11	181	44	14.2		242	183	48	116	61
RSC-087	16	4	SK	C_Lebombo	LT	UCT/ANU(sparksource)	Sweeney	25			50.1189	1.93195	13.9101	13.4587	0.213532	6.46696	10.7274	2.59288	0.406727	0.172859	48.7671	100	4.1	110	31	9.9		114	260	50	137	81
Z.1801.1	16	4	SK	Ahlmann	LT	Keele/Durham	Riley	1	0.707189	-6.1	52.4304	1.58253	12.1534	11.326	0.196523	8.86424	10.3433	2.12038	0.796437	0.19	60.7906	100.003	7.2	122	27.2	14.1	0.3	310	248	52.5	668	294	3.12	0.45	1.86	0.57	4.18	14.7	31.79	4.35	18.87	4.49	1.4	5.2	0.85	4.88	0.95	2.46	0.39
Z.1801.2	16	4	SK	Ahlmann	LT	Keele/Durham	Riley	1	0.707335	-6.4	52.3911	1.57287	12.138	11.6288	0.175913	8.44384	10.5031	2.35931	0.600175	0.186261	58.9897	99.9994	7.2	123	27.4	25.5	1.1	313	340	54.9	708	318	3.17	0.44	1.86	0.65	4.13	14.83	32.07	4.39	19	4.54	1.42	5.34	0.86	4.94	0.97	2.51	0.4
Z.1814.1	16	4	SK	Ahlmann	LT	Keele/Durham	Riley	1	0.706371	-6.1	50.8189	2.30902	13.6812	14.1585	0.203438	5.65558	9.42937	2.72607	0.793409	0.223782	44.1746	99.9993	9.6	164	30.2	12.6	0.2	267	288	51.8	75	84	4.32	0.6	2.47	0.46	4.45	17.42	38.73	5.6	24.64	5.95	1.94	6.42	0.99	5.6	1.09	2.78	0.43
Z.1814.2	16	4	SK	Ahlmann	LT	Keele/Durham	Riley	1			51.4025	2.26686	13.7339	13.8179	0.204221	5.68756	9.45544	2.59361	0.622875	0.214432	44.9153	99.9993	9.5	163	29.3	17.5	0.4	208	281	51	77	81	4.24	0.59	2.38	0.45	4.66	16.5	36.74	5.31	23.28	5.52	1.79	6.07	0.94	5.36	1.07	2.64	0.41
Z.1814.3	16	4	SK	Ahlmann	LT	Keele/Durham	Riley	1			50.9715	2.31501	13.6213	14.1063	0.186027	5.49814	9.73543	2.94543	0.403059	0.217032	43.5703	99.9993	9.3	160	29.5	3.3	1.3	405	299	51.5	78	86	4.17	0.59	2.38	0.45	4.54	17.22	38.07	5.45	23.78	5.71	1.87	6.16	0.96	5.49	1.08	2.76	0.42
Z.1814.4	16	4	SK	Ahlmann	LT	Keele/Durham	Riley	1	0.708542	-5.8	55.5285	2.25466	14.5855	10.0624	0.159622	5.4471	8.6595	1.91546	1.267	0.119717	51.746	99.9995	9.4	163	30.1	12.9	7.8	314	356	52.2	76	83	4.37	0.6	2.42	0.46	4.22	17.54	38.59	5.51	24.51	5.86	1.9	6.43	0.99	5.62	1.1	2.76	0.43
Z.1805.1	1	25	SK	Ahlmann	D-AR	Keele/Durham	Riley	1	0.704338	0.7	51.9511	2.25518	14.4331	12.396	0.205016	5.58669	10.138	2.42944	0.358778	0.246019	47.1682	99.9994	11.9	159	34.4	6.5	0.6	115	181	44.3	84	64	4.05	0.77	1.35	0.49	11.47	12.8	30.62	4.57	21.35	5.48	1.79	6.46	1.04	5.99	1.22	3.25	0.53
Z.1808.1	1	25	SK	Ahlmann	D-AR	Keele/Durham	Riley	1	0.703914	1.5	49.5927	2.47394	13.9121	14.5291	0.217376	5.62072	10.61	2.55675	0.238078	0.24843	43.3863	99.9992	11.7	155	34.2	3.7	0.4	91	196	44.8	62	43	3.91	0.75	1.22	0.43	3.93	12.08	29.34	4.4	20.85	5.34	1.81	6.38	1.01	5.91	1.19	3.19	0.52
Z.1810.1	1	25	SK	Ahlmann	D-AR	Keele/Durham	Riley	1	0.704563	1.7	50.4652	2.34154	14.1103	13.566	0.213793	6.21017	9.95663	2.54515	0.34614	0.244334	47.5572	99.9993	11.9	153	34.3	6.9	0.4	100	213	46.3	84	66	3.92	0.77	1.22	0.44	2	12.34	29.87	4.47	21.03	5.46	1.78	6.38	1.02	5.98	1.2	3.2	0.52
Z.1822.1	1	25	SK	Ahlmann	D-AR	Keele/Durham	Riley	1	0.703429	1.5	50.3922	2.4119	14.0797	14.2634	0.237067	5.84422	10.1011	2.21606	0.195838	0.257682	44.8025	99.9993	12.1	159	36	3.7	2.9	85	208	51.6	72	62	4.17	0.79	1.1	0.41	3.83	12.56	30.59	4.79	22.45	5.84	1.83	6.56	1.07	6.43	1.34	3.5	0.56
Z.1823.1	1	25	SK	Ahlmann	D-AR	Keele/Durham	Riley	1	0.704366	1.6	49.7283	2.54938	13.6069	14.9789	0.225247	5.81546	9.63441	2.69272	0.511924	0.255962	43.4741	99.9992	12.7	167	37.9	11.9	0.6	129	225	51.9	71	62	4.49	0.84	1.17	0.42	2.59	13.03	31.92	4.99	23.44	6.03	2	6.9	1.12	6.69	1.37	3.6	0.57
Z.1828.1	1	25	SK	Ahlmann	D-AR	Keele/Durham	Riley	1			50.3417	2.33623	14.4273	13.4051	0.215179	5.94304	10.4823	2.39771	0.204933	0.245919	46.759	99.9993	11.7	154	34.6	3.4	1.9	109	200	46.4	90	69	4.04	0.75	1.26	0.45	5.96	13.13	31.47	4.84	22.51	5.76	1.86	6.36	1.04	6.11	1.25	3.35	0.53
Z.1828.3	1	25	SK	Ahlmann	D-AR	Keele/Durham	Riley	1			50.7467	2.24461	14.44	13.132	0.206876	6.03044	10.1473	2.35839	0.455128	0.237908	47.6357	99.9993	11.4	150	33.8	13.8	1.9	165	197	47.6	91	71	4	0.74	1.18	0.43	3.34	12.56	30.52	4.71	21.98	5.59	1.8	6.27	1.01	6.01	1.23	3.25	0.52
Z.1828.4	1	25	SK	Ahlmann	D-AR	Keele/Durham	Riley	1			50.9032	2.3412	14.1699	12.915	0.173801	5.81721	10.3871	2.66835	0.378272	0.245366	47.1537	99.9993	11.6	155	34.5	9.5	1.7	196	193	46.5	91	71	4.02	0.75	1.21	0.44	2.98	12.39	30.8	4.79	22.26	5.7	1.83	6.3	1.03	6.09	1.24	3.26	0.53
Z.1828.5	1	25	SK	Ahlmann	D-AR	Keele/Durham	Riley	1	0.70384	1.7	51.1148	2.28079	13.7368	13.2874	0.208292	5.88424	10.7999	2.27038	0.177048	0.239536	46.7309	99.9993	11.6	155	34.7	3.4	2.3	100	193	47.3	90	70	4.08	0.76	1.2	0.43	4.73	12.8	31.15	4.84	22.48	5.75	1.85	6.36	1.03	6.15	1.25	3.33	0.54
Z.1830.1	1	25	SK	Ahlmann	D-AR	Keele/Durham	Riley	1			50.292	2.68306	13.5177	14.9913	0.235536	5.30467	9.63648	2.63186	0.440349	0.266258	41.2099	99.9992	13.5	177	39.8	7.7	0.5	123	214	50	50	53	4.75	0.87	1.25	0.45	2.21	14.54	35.66	5.54	26.05	6.67	2.2	7.41	1.21	7.14	1.45	3.86	0.62
Z.1835.2	1	25	SK	Ahlmann	D-AR	Keele/Durham	Riley	1			50.6538	2.55084	13.6045	14.0693	0.217754	5.869	9.99596	2.47825	0.311078	0.248862	45.2464	99.9993	12.3	164	37.3	17.5	25.7	128	220	52.3	73	65	4.23	0.79	1.1	0.39	2.49	13.1	32.17	5.06	23.83	6.13	1.99	6.66	1.1	6.46	1.32	3.49	0.56
Z.1835.3	1	25	SK	Ahlmann	D-AR	Keele/Durham	Riley	1	0.704401	1.5	48.7196	2.61811	12.9146	15.3816	0.248358	5.92955	10.8243	2.69055	0.434627	0.23801	43.2998	99.9992	12.6	168	37.9	19	21.4	146	223	53.2	76	67	4.34	0.81	1.12	0.4	2.6	13.35	33.02	5.18	24.33	6.21	2.02	6.77	1.12	6.64	1.34	3.57	0.58
Z.1835.4	1	25	SK	Ahlmann	D-AR	Keele/Durham	Riley	1			48.0687	2.49093	14.3691	15.5033	0.195569	5.82588	10.8489	2.16155	0.277913	0.257327	42.6743	99.9992	12.1	161	36.7	6.7	1.2	153	189	52.9	75	69	4.23	0.79	1.09	0.39	3.04	13.28	32.46	5.06	23.62	6.06	2.04	6.6	1.09	6.5	1.31	3.48	0.56
Z.1839.1	1	25	SK	Ahlmann	D-AR	Keele/Durham	Riley	1			50.6096	2.52637	13.5767	14.5442	0.225936	5.6792	9.68442	2.50583	0.400522	0.246475	43.6152	99.9992	12.8	172	38.5	8.4	3	110	217	53.1	64	63	4.45	0.83	1.15	0.41	1.9	13.75	33.93	5.32	25.01	6.41	2.09	6.91	1.14	6.78	1.36	3.62	0.59
Z.1839.2	1	25	SK	Ahlmann	D-AR	Keele/Durham	Riley	1	0.703742	1.3	50.563	2.50322	13.3782	14.3081	0.25967	5.65043	10.5011	2.29549	0.290831	0.249283	43.8931	99.9993	12.2	163	37	7.8	2.8	113	197	52.1	70	64	4.17	0.78	1.1	0.39	2.37	12.99	32.2	5.08	23.92	6.17	1.97	6.68	1.1	6.48	1.32	3.49	0.55
10707	16	4	SK	R_Nhavudezi	LT	GTK	Manninen	36			51.8345	1.2263	15.1484	10.6448	0.144271	6.7189	10.9234	2.33925	0.87593	0.144271	55.5629	100	9	100	24	30		259	195		508	215
10704	16	4	SK	R_Nhavudezi	LT	GTK	Manninen	36			55.3772	1.27078	14.6708	10.8488	0.165305	5.1038	8.87482	2.61389	0.898847	0.175637	48.2386	100	9	133	21	28		410	267		98	61
Z.1609.1	16	4	SK	Sembberget	LT	Keele/Durham	Luttinen	34			50.311	1.67668	13.8353	13.2548	0.200358	6.08456	10.6295	3.18464	0.664345	0.158177	47.6264	99.9993	4	115	30	33	0.589	139	188		122	62	3.019	0.261	1.37	0.218	3.441	10.023	22.712	3.296	15.842	4.272	1.414	5.154	0.855	5.093	1.041	2.744	0.413
Z.1609.11	16	4	SK	Sembberget	LT	Keele/Durham	Luttinen	34			49.215	1.64118	15.0357	12.9964	0.275229	6.77879	10.7033	2.64016	0.519877	0.19368	50.8178	99.9993	3	118	35	14		214	168		126	73
Z.1609.12	16	4	SK	Sembberget	LT	Keele/Durham	Luttinen	34			50.4174	1.65354	14.5942	13.3068	0.205408	5.99792	10.558	2.49571	0.575143	0.195138	47.1712	99.9993	4	109	33	18		188	168		105	54
Z.1609.2	16	4	SK	Sembberget	LT	Keele/Durham	Luttinen	34	0.70545	-1.8	51.9329	1.58738	13.9484	12.5502	0.194582	6.23686	10.3743	2.55005	0.471093	0.153617	49.6083	99.9993	4	117	29	11	0.017	210	188		146	68	3.065	0.265	1.371	0.249	2.869	9.859	22.483	3.283	15.736	4.281	1.421	5.189	0.864	5.152	1.065	2.793	0.42
Z.1609.20	16	4	SK	Sembberget	LT	Keele/Durham	Luttinen	34			50.8822	1.60412	14.2123	13.1828	0.214563	5.98734	10.6362	2.53389	0.561952	0.183912	47.3605	99.9993	4	107	34	18		196	166		112	51
Z.1609.21	16	4	SK	Sembberget	LT	Keele/Durham	Luttinen	34	0.70488	1.6	51.0743	1.57407	14.3426	13.0632	0.21747	5.83026	10.6974	2.48537	0.538496	0.176047	46.9251	99.9993	3	108	32	15	0.074	181	167		107	50	2.958	0.309	1.178	0.253	2.364	8.783	20.042	2.981	14.489	4.094	1.341	5.253	0.894	5.475	1.153	3.115	0.48
Z.1609.22	16	4	SK	Sembberget	LT	Keele/Durham	Luttinen	34			51.2262	1.57054	15.3485	12.4059	0.203967	5.84364	10.2391	2.4578	0.530313	0.173372	48.2699	99.9994	5	116	31	15		202	177		139	59
Z.1609.23	16	4	SK	Sembberget	LT	Keele/Durham	Luttinen	34			51.3434	1.6131	15.1304	12.3919	0.19398	5.52332	10.332	2.5932	0.694244	0.18377	46.8921	99.9994	4	123	34	23	0.085	202	186		135	60	3.3	0.345	1.441	0.294	2.705	10.424	23.587	3.609	16.54	4.416	1.444	5.702	0.937	5.704	1.209	3.237	0.493
Z.1609.24	16	4	SK	Sembberget	LT	Keele/Durham	Luttinen	34			50.173	1.66499	15.4925	12.8616	0.223352	5.5838	10.3453	2.60916	0.852799	0.192895	46.2376	99.9993	3	121	35	23		224	178		137	61
Z.1609.25	16	4	SK	Sembberget	LT	Keele/Durham	Luttinen	34	0.70521	-1.3	51.2002	2.02947	13.5263	14.6174	0.216339	4.9861	9.66315	2.61667	0.88596	0.257547	40.3243	99.9992	6	150	44	28	0.166	301	178		85	34	4.068	0.425	1.835	0.387	3.948	13.52	30.017	4.343	20.367	5.399	1.678	6.908	1.151	7.029	1.48	4.052	0.629
Z.1609.26	16	4	SK	Sembberget	LT	Keele/Durham	Luttinen	34	0.70483	1.4	50.4034	1.60572	14.8554	12.8664	0.212076	6.1401	10.5331	2.50451	0.686722	0.191878	48.5956	99.9993	4	116	35	24	0.129	190	167		163	64	3.005	0.301	1.171	0.245	2.271	9.304	21.145	3.27	15.283	4.203	1.369	5.413	0.913	5.609	1.184	3.156	0.495
Z.1609.27	16	4	SK	Sembberget	LT	Keele/Durham	Luttinen	34			51.0701	1.68709	14.4013	12.6467	0.213427	6.14873	10.6409	2.52047	0.47767	0.193101	49.0612	99.9993	4	119	35	12		214	170		151	57
Z.1609.28	16	4	SK	Sembberget	LT	Keele/Durham	Luttinen	34	0.70469	1.4	49.4279	1.4811	14.8519	12.8391	0.194075	7.12971	11.43	2.28804	0.214504	0.143003	52.3822	99.9993	3	94	29	8	0.015	118	156		179	97	2.537	0.224	0.943	0.172	1.837	6.805	16.021	2.474	12.53	3.647	1.258	4.789	0.811	5.006	1.024	2.821	0.436
Z.1609.9	16	4	SK	Sembberget	LT	Keele/Durham	Luttinen	34			49.7579	1.51091	14.8233	12.7953	0.214386	6.73784	11.1379	2.40929	0.459398	0.153133	51.0561	99.9993	2	100	31	15	0.049	145	159		154	79	2.713	0.265	1.056	0.235	2.042	7.859	18.288	2.76	13.583	3.895	1.29	4.969	0.864	5.246	1.086	2.946	0.447
Z.1609.3	16	4	SK	Sembberget	LT	Keele/Durham	Luttinen	34	0.70862	-4.2	51.5025	1.28756	15.7598	10.9825	0.185409	6.56142	10.6816	2.45152	0.442922	0.144207	54.2025	99.9994	5	145	33	22	0.199	292	158		132	97	3.87	0.352	2.541	0.362	5.679	14.292	30.913	4.299	19.156	4.595	1.33	5.444	0.9	5.485	1.138	3.136	0.488
Z.1609.4	16	4	SK	Sembberget	LT	Keele/Durham	Luttinen	34			50.9565	1.19862	15.7459	11.1072	0.174158	7.04827	10.808	2.19234	0.635164	0.13318	55.6947	99.9994	5	132	31	12	0.013	307	145		165	104	3.588	0.31	2.555	0.426	5.495	13.289	28.958	4.021	17.852	4.323	1.253	5.137	0.866	5.34	1.129	3.105	0.476
Z.1609.5	16	4	SK	Sembberget	LT	Keele/Durham	Luttinen	34			50.6537	1.20875	15.7447	11.1825	0.185961	7.33512	10.9717	2.13855	0.44424	0.134305	56.5107	99.9994	3	109	29	16		231	163		139	93
Z.1609.6	16	4	SK	Sembberget	LT	Keele/Durham	Luttinen	34			50.7857	1.21869	15.7099	11.2601	0.18434	6.9742	10.7225	2.24281	0.768084	0.133135	55.0958	99.9994	4	113	30	22		261	170		145	90
Z.1609.7	16	4	SK	Sembberget	LT	Keele/Durham	Luttinen	34	0.70645	-2.4	49.2774	1.19677	16.7757	11.3441	0.251951	6.91816	11.2013	2.11009	0.787347	0.136473	54.7119	99.9994	4	108	29	34	0.629	103	132		149	99	2.927	0.287	1.797	0.303	3.744	10.557	23.495	3.289	14.905	3.796	1.171	4.588	0.794	4.868	1.016	2.819	0.434
Z.1609.8	16	4	SK	Sembberget	LT	Keele/Durham	Luttinen	34			49.5408	1.26682	15.9494	11.8934	0.186907	7.09209	11.2352	2.09751	0.591873	0.145372	54.1551	99.9994	3	117	32	25		146	153		148	98
Z.1610.13	16	4	SK	Sembberget	LT	Keele/Durham	Luttinen	34			49.4292	1.31592	15.8322	12.1823	0.267296	6.74409	10.733	2.50847	0.82245	0.16449	52.3052	99.9994	3	107	29	19	0.048	253	177		154	67	2.759	0.325	1.674	0.338	3.72	11.22	24.258	3.356	15.355	3.852	1.24	4.818	0.8	4.987	1.035	2.841	0.44
10-KHG-90	16	4	SK	Vestfjella	LT	WSU	Luttinen	34	0.70685	-11	53.39	1.34	15.13	10.0895	0.17	6.37	9.34	2.86	1.05	0.26	55.5692	99.9995	7.92	137	26	18	0.19	527	494		222	69	3.3	0.4	1.3	0.34	4.51	18.49	37.82	4.68	20.11	5.22	1.65	5.29	0.87	5.12	1.01	2.57	0.34
28-KHG-90	16	4	SK	Vestfjella	LT	WSU	Luttinen	34			51.42	1.65	15.91	10.3495	0.15	6.65	10.67	2.27	0.7	0.22	56.0027	99.9895	8.52	138	24	8	0.19	327	363		85	114	3.63	0.44	1.44	0.26	4.04	19.91	40.19	4.93	21.33	5.57	1.83	5.41	0.85	5.02	0.98	2.46	0.34
30-KHG-90	16	4	SK	Vestfjella	LT	WSU	Luttinen	34			51.35	1.64	15.59	11.4194	0.16	6.45	10.17	2.25	0.76	0.22	52.8059	100.009	8.33	140	24	9	0.29	300	364		79	121	3.63	0.42	1.36	0.23	4.14	19.1	39.16	4.86	20.85	5.29	1.78	5.31	0.85	4.99	0.96	2.37	0.32
AL/B19c-98	16	4	SK	Vestfjella	LT	WSU	Luttinen	8	0.705628	-6.4	48.4296	2.08425	16.0634	12.866	0.15365	6.01628	10.5759	2.79363	0.788203	0.228479	48.0877	99.9993	6.81766	164	27.769	13.1491	0.365766	185.39	341		212	177	4.30577	0.422103	1.8898	0.342765	4.47578	16.8282	34.824	4.47106	20.8459	5.94691	2.04934	6.09276	0.974451	5.77969	1.08491	2.72568	0.363795
P3-KHG-90	16	4	SK	Vestfjella	LT	WSU	Luttinen	8			51.64	1.49	14.84	11.8794	0.15	7.65	9.57	2.07	0.53	0.2	56.0574	100.019	5.39	116	23.01	10	0.53	236	339		325	177	3.07	0.31	1.16	0.25	2.95	14.35	29.92	3.78	17.05	4.67	1.63	4.8	0.76	4.51	0.86	2.2	0.3
P7-KHG-90	16	4	SK	Vestfjella	LT	WSU	Luttinen	8			50.76	1.24	13.38	11.7094	0.18	9.23	10.56	2.19	0.59	0.16	60.9606	99.9994	5.13	115	21.72	12	1.29	257	277		650	262	2.96	0.29	1.04	0.18	3.09	14.81	29.09	3.58	15.5	4.25	1.42	4.61	0.73	4.39	0.86	2.1	0.29
P10-KHG-90	16	4	SK	Vestfjella	LT	WSU	Luttinen	8			50.47	2.2	14.96	12.9193	0.18	5.82	9.64	2.56	0.89	0.35	47.1572	99.9893	9.04	173	32	19	2.12	381	427		136	102	4.59	0.5	2.12	0.43	5.69	22.99	48.87	6.38	27.95	7.31	2.37	7.1	1.14	6.39	1.23	3.12	0.42
AL/P1-98	16	4	SK	Vestfjella	LT	WSU	Luttinen	8			49.7916	1.29865	13.5402	11.8865	0.18624	9.7449	11.1845	1.8322	0.382548	0.152012	61.8911	99.9994	5.4	106	28	4		174	241		930	319
AL/P5-98	16	4	SK	Vestfjella	LT	WSU	Luttinen	8			49.2458	1.39737	13.7013	12.0621	0.191697	10.6139	9.80679	2.18938	0.635625	0.155375	63.5454	99.9994	6.61361	109	22.4869	12.6595	1.06673	234.786	277		648	327	2.90489	0.37344	1.56413	0.249811	3.35592	14.1482	28.4158	3.48246	15.5055	4.27973	1.47135	4.55706	0.757249	4.59961	0.88103	2.22095	0.304183
AL/P6-98	16	4	SK	Vestfjella	LT	WSU	Luttinen	8			52.9128	1.62863	15.3516	10.5576	0.158495	6.02483	10.038	2.22502	0.863593	0.238758	53.0619	99.9994	9.6603	149	25.5015	9.95609	0.163519	356.208	375		77	93	3.98337	0.532558	2.68184	0.41345	6.0551	23.9761	47.149	5.56865	23.9113	5.75196	1.85118	5.54495	0.886535	5.03147	0.98208	2.47603	0.344088
AVL/P2-03	16	4	SK	Vestfjella	LT	WSU	Luttinen	8			50.6974	1.32593	14.2112	10.95	0.173013	9.10937	10.7664	1.84536	0.757309	0.163468	62.2354	99.9994	5.29652	116.264	21.8681	19.9131	0.423395	251.474	259.8		643.5	227.6	3.12999	0.288533	1.34934	0.200318	3.90033	15.3823	32.2896	4.16779	17.6324	4.35131	1.46669	4.66365	0.772834	4.5568	0.890639	2.25984	0.309045
AL/PD7-98	16	4	SK	Vestfjella	LT	WSU	Luttinen	8	0.707891	-9.6	52.8752	1.59132	14.8901	10.4752	0.174225	6.41188	10.0382	2.26897	1.05345	0.22082	54.8034	99.9995	9.0479	157	25.9406	24.156	0.633803	395.043	329		94	113	4.17805	0.497102	3.36108	0.527054	6.55009	24.976	49.2671	5.84901	24.7035	6.00873	1.81851	5.6485	0.89412	5.24878	1.00138	2.56647	0.353406
AL/PD10-98	16	4	SK	Vestfjella	LT	WSU	Luttinen	8			51.646	1.36752	13.3697	11.5709	0.171067	9.32724	9.94837	1.54775	0.845154	0.205688	61.4919	99.9994	12.087	151	24.1962	10.3316	0.157874	296.509	250		755	258	3.7923	0.67493	2.75525	0.396256	6.12263	24.76	46.8677	5.35845	22.1063	5.35534	1.58715	5.12775	0.828646	4.85319	0.952261	2.40601	0.337971
112-KHG-91	16	4	SK	Vestfjella	LT	WSU	Luttinen	8			48.654	1.603	15.966	11.9154	0.142	8.563	9.672	2.673	0.575	0.236	58.7396	99.9994	8.8	160	25	8		361	382		91	104
115-KHG-91	16	4	SK	Vestfjella	LT	WSU	Luttinen	8			54.87	1.66	14.78	11.1694	0.17	4.64	7.98	2.58	1.88	0.26	45.1435	99.9894	11.37	212	28.36	31.5	0.41	747	383		12	60	5.21	0.64	5.07	0.92	9.45	33.96	65.99	8.34	33.19	7.06	2.07	6.56	1.02	5.86	1.13	2.88	0.4
116-KHG-91	16	4	SK	Vestfjella	LT	WSU	Luttinen	8			50.962	2.078	14.884	13.2533	0.197	5.281	9.32	2.383	1.313	0.328	44.1139	99.9993	10.1	189	30	18		497	357		66	112
121-KHG-91	16	4	SK	Vestfjella	LT	WSU	Luttinen	8			50.245	1.336	13.924	11.9264	0.186	8.977	10.405	2.182	0.633	0.185	59.8568	99.9994	4.89	106	22.32	10	0.26	301	305		497	227	2.65	0.3	0.91	0.17	2.51	12.44	25.37	3.27	14.74	4.09	1.44	4.36	0.72	4.41	0.83	2.18	0.29
218sk-92	16	4	SK	Vestfjella	LT	WSU	Luttinen	8			54.93	1.6	15.73	11.0294	0.16	4.7	6.41	2.74	2.45	0.25	45.7747	99.9994	12.57	188	29	41		1072	300		35	54	4.87	0.71	4.09	0.81	8	32.94	63.16	7.18	29.46	6.81	2.03	6.27	0.98	5.57	1.1	2.75	0.38
3a-MHR-94	16	4	SK	Vestfjella	LT	WSU	Luttinen	8	0.707639	-15.3	53.8599	1.1412	14.7833	10.5249	0.164035	6.66204	8.7955	2.90835	0.996287	0.164035	55.6328	99.9994	9.28938	152	24.9766	19.1058	0.321824	389.326	326		61	152	4.02289	0.517446	3.3492	0.545407	5.67488	24.1296	45.8475	5.29433	21.8648	5.34208	1.53541	5.20002	0.851754	4.92489	0.955203	2.51275	0.339065
29-SKV-00	16	4	SK	Vestfjella	LT	WSU	Luttinen	8	0.707872	-15.1	51.97	1.022	14.93	11.2494	0.169	7.74	9.18	2.66	0.94	0.126	57.6806	99.9864	7.61558	125	20.3891	27.2768	0.867795	343.533	332		72	218	3.34463	0.44509	2.94736	0.530302	5.98839	20.3694	38.4436	4.38292	18.031	4.39596	1.39849	4.30751	0.682998	4.07076	0.791869	2.041	0.286056
31-SKV-00	16	4	SK	Vestfjella	LT	WSU	Luttinen	8	0.710379	-17.5	53.9	0.99	15.45	9.13952	0.16	6.15	10.38	2.78	0.9	0.15	57.1368	99.9995	7.8	113	22	20		359	347		182	89
26e-SKV-00	16	4	SK	Vestfjella	LT	WSU	Luttinen	8	0.706223	-11.8	49.27	0.501	15.48	9.23952	0.149	10.88	12.1	2.06	0.27	0.048	69.9943	99.9975	1.71173	38	8.99913	4.23372	0.0719446	121.863	302		830	297	0.946989	0.0969038	0.510212	0.0797068	1.58977	4.89708	9.85217	1.2443	5.72752	1.66091	0.770711	1.79873	0.305179	1.86631	0.358811	0.893836	0.12518
38-SKV-00	16	4	SK	Vestfjella	LT	WSU	Luttinen	8	0.706891	-9.1	50.55	1.476	17.09	10.7594	0.159	5.44	10.57	3.03	0.75	0.172	50.0396	99.9964	9.1	123	24	15		304	359		200	113
8-MHR-94	16	4	SK	Vestfjella	LT	WSU	Luttinen	8	0.706648	-7.2	48.13	1.06	14.69	12.2794	0.18	11.35	9.39	2.31	0.48	0.12	64.6774	99.9894	5.36	82	16.96	9.5	0.11	200	301		545	357	2.14	0.31	1.26	0.23	2.38	10.9	21.56	2.63	11.88	3.24	1.17	3.52	0.57	3.35	0.64	1.67	0.22
34-SKV-00	16	4	SK	Vestfjella	LT	WSU	Luttinen	8	0.706977	-7	49.43	1.549	17.62	12.2294	0.173	5.12	10.46	2.73	0.54	0.154	45.3362	100.005	8	110	24	11		179	320		52	92
27-KHG-90	16	4	SK	Vestfjella	LT	WSU	Luttinen	8			48.28	2.13	13.39	13.2593	0.19	9.67	9.99	2.39	0.5	0.21	59.0956	100.009	6.2	119	25	9		125	308		366	353					1.44	10.7		3.2	14.8	4.6	1.5	3.9	0.6	4	0.8	1.8
38-KHG-90	16	4	SK	Vestfjella	LT	WSU	Luttinen	26	0.70466	2.5	48.34	1.91	13.53	12.7993	0.2	10.44	9.45	2.61	0.49	0.22	61.771	99.9893	5.17	111	22	10	1.21	153	282		685	167	3.06	0.33	0.51	0.11	2.2	8.34	19.39	2.91	14.33	4.48	1.66	4.89	0.8	4.54	0.88	2.25	0.3
AL/P3b-98	16	4	SK	Vestfjella	LT	WSU	Luttinen	8			50.1431	1.94018	13.1908	12.307	0.173989	7.81938	11.724	1.99278	0.495665	0.212428	55.7254	99.9994	7.78814	132	22.6918	4.69168	0.121173	170.325	332		302	142	3.48292	0.491923	1.10116	0.217105	3.02739	13.9362	30.0051	3.93082	18.5677	5.15293	1.80945	5.227	0.828449	4.78837	0.89782	2.25355	0.286846
AL/P4-98	16	4	SK	Vestfjella	LT	WSU	Luttinen	8	0.703836	3.7	46.5315	2.18735	14.7968	14.6633	0.201043	8.21262	9.83102	2.66383	0.643339	0.268393	52.5955	99.9992	9.28266	135	24.6317	9.51675	1.16228	295.747	500		108	180	3.64243	0.576105	0.86211	0.222263	2.5342	15.0217	35.5547	4.82476	22.6952	6.07258	2.04892	5.89362	0.916211	5.27378	0.971335	2.44416	0.320708
362p	16	4	SK	Vestfjella	LT	WSU	Luttinen	8			50.2	1.61	14.3	12.3894	0.18	6.78	11.85	2.26	0.31	0.14	52.0171	100.019	4.5	85	21	5		90	243		197	93
AL/PD3-98	16	4	SK	Vestfjella	LT	WSU	Luttinen	8			50.976	1.8241	13.9502	11.8474	0.191374	7.23193	11.7544	1.84323	0.181302	0.199432	54.7353	99.9994	5.8	106	25	1		79	228		295	106
AL/KB1-98	16	4	SK	Vestfjella	LT	WSU	Luttinen	8			47.6702	2.30803	14.3061	14.8231	0.257348	6.48436	11.1551	1.9757	0.800413	0.218847	46.426	99.9992	10.204	124	27.0631	10.1628	0.188091	205.236	285		134	94	3.35914	0.684726	1.24598	0.263264	2.64533	11.5121	26.0312	3.54422	17.1324	5.23947	1.7972	5.65537	0.954812	5.63771	1.08199	2.72324	0.35401
AL/KB7-98	16	4	SK	Vestfjella	LT	WSU	Luttinen	8			49.0381	1.57434	15.1644	11.3539	0.179779	7.7295	12.2189	2.16345	0.335182	0.241737	57.4215	99.9994	3.33373	122	22.4999	3.3096	0.046338	158.565	271		306	112	3.01326	0.203967	0.304208	0.0875839	1.78137	6.60544	16.2059	2.40067	12.4991	3.90113	1.56404	4.50124	0.759114	4.5276	0.880916	2.25137	0.303025
AL/KB13-98	16	4	SK	Vestfjella	LT	WSU	Luttinen	8	0.703644	4	50.7808	1.86767	14.8765	12.7376	0.19153	5.43175	11.3094	2.32066	0.293882	0.189503	45.7923	99.9993	4.17657	111	28	3.56059	0.0620307	129.948	289		100	53	3.0065	0.254967	0.510609	0.119988	1.82453	7.26173	17.8964	2.61855	13.474	4.45848	1.70119	5.20682	0.914215	5.51934	1.11372	2.84136	0.377845
AL/KB14-98	16	4	SK	Vestfjella	LT	WSU	Luttinen	8	0.703818	2.1	50.4947	1.74116	14.771	11.0474	0.163898	7.16295	12.2215	2.04367	0.131523	0.221566	56.2255	99.9994	7.11003	90	22.4992	0.942287	0.148148	105.603	320		386	104	2.42828	0.39847	0.540835	0.124155	1.12003	9.37297	20.6889	2.84365	13.8779	4.19072	1.56084	4.60044	0.76725	4.57831	0.879073	2.24766	0.295942
AL/KB15-98	16	4	SK	Vestfjella	LT	WSU	Luttinen	8			51.4604	1.88496	14.5486	13.2799	0.193847	5.6135	10.5102	2.18078	0.141347	0.18577	45.5745	99.9993	4.6	110	28	0		101	275		102	54
AL/KB16-98	16	4	SK	Vestfjella	LT	WSU	Luttinen	8			50.8815	1.51992	13.7425	11.9116	0.185846	7.65483	11.6128	1.95891	0.371691	0.159727	56.0062	99.9994	5.5	100	23	5		123	238		225	120
AL/KB18-98	16	4	SK	Vestfjella	LT	WSU	Luttinen	8			51.2379	1.28624	13.93	12.0479	0.17828	7.33265	11.0695	2.00439	0.765496	0.147056	54.6624	99.9994	4.5	73	22	16		300	236		196	68
AL/KB20-98	16	4	SK	Vestfjella	LT	WSU	Luttinen	8			50.0145	1.68184	14.4244	11.9035	0.180305	7.34241	11.5295	2.39405	0.26044	0.268454	54.9939	99.9994	3.6	136	23.39	5.2	0.99	213	323		271	105	3.45	0.22	0.34	0.1	1.55	7.44	18.32	2.99	14.89	4.3	1.7	5.02	0.82	4.86	0.93	2.38	0.32
113-KHG-91	16	4	SK	Vestfjella	LT	WSU	Luttinen	8			49.996	1.478	13.045	12.0524	0.183	10.579	10.124	2.112	0.232	0.197	63.4878	99.9984	3.82	75	18.55	10	1.19	172	305		754	261	1.89	0.2	0.38	0.06	1.37	6.82	15.04	2.14	10.39	3.23	1.24	3.79	0.66	3.64	0.7	1.79	0.24
118-KHG-91	16	4	SK	Vestfjella	LT	WSU	Luttinen	8			49.987	1.447	13.626	11.0744	0.179	9.848	11.945	1.51	0.243	0.14	63.7891	99.9994	3.8	84	18	4		139	211		619	222
119-KHG-91	16	4	SK	Vestfjella	LT	WSU	Luttinen	8			50.632	1.681	14.017	12.4044	0.179	6.736	11.587	2.128	0.464	0.17	51.8244	99.9984	4.5	101	24	4		184	239		152	60
120-KHG-91	16	4	SK	Vestfjella	LT	WSU	Luttinen	8			49.526	1.707	14.92	11.9624	0.168	7.116	11.913	2.024	0.445	0.218	54.095	99.9994	6.3	91	21	5		211	316		362	99
127-KHG-91	16	4	SK	Vestfjella	LT	WSU	Luttinen	8			48.161	1.504	12.166	12.6773	0.2	12.66	10.13	1.613	0.675	0.213	66.4234	99.9993	4.11	78	18.87	23	0.4	116	245		865	372	1.86	0.2	0.33	0.09	1.25	6.79	15.17	2.22	10.98	3.24	1.19	3.87	0.64	3.67	0.71	1.77	0.24
x4-KHG-91	16	4	SK	Vestfjella	LT	WSU	Luttinen	8			46.861	1.389	9.205	12.6783	0.19	16.506	10.539	2.01	0.44	0.186	72.0596	100.004	7.6	87	18	38		304	79		1451	534
AL/UP11-98	16	4	SK	Vestfjella	LT	WSU	Luttinen	8			49.9814	1.93064	13.934	12.6587	0.194171	6.85131	11.7408	2.19323	0.30182	0.213286	51.7415	99.9993	5.16642	108	26.3049	3.497	0.0336548	130.648	277		249	86	2.88899	0.258311	0.257109	0.133588	1.76342	8.60846	19.7197	2.78249	14.2228	4.53558	1.69804	5.25025	0.880752	5.28577	1.03669	2.62235	0.349334
AVL/FR2d-03	16	4	SK	Vestfjella	LT	WSU	Luttinen	8			51.586	1.69182	14.4688	11.2501	0.184843	6.83489	10.904	2.5049	0.343909	0.230215	54.6181	99.9994	4.83588	95.7	25.7838	7.30392	0.827363	269.015	324.5		387.8	113.4	2.67555	0.305054	0.564707	0.160143	1.9458	8.85791	20.8908	2.97226	14.1257	4.00909	1.45901	4.82102	0.847783	5.12609	1.04092	2.67913	0.357464
AVL/FR2e-03	16	4	SK	Vestfjella	LT	WSU	Luttinen	8			51.5125	1.73848	14.8038	11.3293	0.182914	6.28441	10.5436	2.66368	0.725596	0.215143	52.355	99.9994	4.56494	91.6	25.992	16.0509	0.345641	322.057	361.1		282.9	90.9	2.63604	0.281904	0.520781	0.147251	1.64915	8.28224	19.7822	2.85411	13.5379	3.96354	1.45676	4.75408	0.849971	5.13598	1.03471	2.66142	0.377078
AVL/FR2f-03	16	4	SK	Vestfjella	LT	WSU	Luttinen	8			51.5419	1.7707	14.7522	11.4464	0.179224	5.96884	11.0296	2.44478	0.618228	0.247541	50.8115	99.9994	4.9	105.4	27	12		307	300		267	86.1
AVL/FR2h-03	16	4	SK	Vestfjella	LT	WSU	Luttinen	8			51.5675	1.75495	14.5647	11.4116	0.191535	6.29924	10.9787	2.41209	0.607372	0.211792	52.2333	99.9994	4.2	91.3	23	13		299	324		225.2	82.6
11-KHG-90	16	4	SK	Vestfjella	LT	WSU	Luttinen	8			49.2	2.36	13.99	12.9893	0.18	7.17	10.59	2.69	0.56	0.25	52.2327	99.9793	6.67	134	28	11	1.94	187	338		327	183	3.58	0.37	1.14	0.29	2.47	11.71	26.34	3.71	17.79	5.64	2	5.99	1.03	5.79	1.13	2.76	0.36
AL/B21a-98	16	4	SK	Vestfjella	LT	WSU	Luttinen	8	0.704748	1.8	46.6	2.34414	14.4589	14.3915	0.183894	7.88118	11.3469	2.06123	0.4951	0.236435	52.0346	99.9992	6.59968	132	28.5035	7.52058	0.942546	107.424	291		390	258	3.6191	0.403778	1.46214	0.291758	2.33171	11.8093	26.7499	3.69931	18.3042	5.71793	2.1209	6.2821	1.04652	6.04944	1.1604	2.81543	0.357849
AL/UP2-98	16	4	SK	Vestfjella	LT	WSU	Luttinen	8			50.6095	1.84363	14.1787	12.1667	0.177736	6.96885	11.6984	2.05852	0.0903741	0.206856	53.1542	99.9994	4.66471	116	26.1183	0.585787	0.0246333	75.0877	256		276	110	3.00923	0.281763	1.71555	0.151701	1.56339	7.90133	18.8873	2.75206	14.1156	4.51937	1.68941	5.30699	0.897368	5.44362	1.04208	2.63766	0.353906
P1-KHG-90	16	4	SK	Vestfjella	LT	WSU	Luttinen	8			50.02	1.59	14.14	12.2594	0.17	7.08	12.23	2.13	0.24	0.14	53.3593	99.9994	3.11	84	21.88	4	0.57	88	246		248	85	2.26	0.2	0.31	0.09	1.01	5.19	12.66	1.93	10.01	3.59	1.47	4.39	0.73	4.39	0.86	2.12	0.28
P2-KHG-90	16	4	SK	Vestfjella	LT	WSU	Luttinen	8			51	1.5	14.03	11.2694	0.18	7.1	12.42	2.05	0.32	0.13	55.5173	99.9994	2.63	77	18.89	5	0.4	98	238		258	84	1.94	0.17	0.25	0.07	1.57	4.34	10.63	1.63	8.7	3.15	1.23	3.78	0.64	3.84	0.77	1.88	0.25
CT1/307-AVL	16	4	SK	Vestfjella	LT	WSU	Luttinen	24	0.706973	-10.7	47.4996	0.49557	7.70887	12.4186	0.180207	26.2151	4.64034	0.655754	0.125144	0.0600691	80.7015	99.9994	1.5	41	9.54	10.5		60	76		1195	1321	0.92	0.11	0.51	0.11		3.82	8.53		5.08	1.48	0.55	1.76		1.93	0.39
CT1/B239-AVL	16	4	SK	Vestfjella	LT	WSU	Luttinen	26	0.70735	-15.1	53.21	0.94	12.55	10.2295	0.17	10.44	7.62	1.86	2.74	0.14	66.9066	99.8995	4.61	89	18	62		829	464		560	215	2.02	0.24	1.27	0.2	2.39	12.15	23.55		12.34	3.4	1.2	3.44	0.59
CT1/B405-AVL	16	4	SK	Vestfjella	LT	WSU	Luttinen	26	0.70794	-15.8	54.3	1.38	14.63	10.1895	0.17	5.76	8.83	3.17	1.17	0.28	52.8263	99.8795	6.27	169	31	28		690	630		124	42	4.13	0.54	2.2	0.46	6	28.08	54.48		26.38	6.3	1.94	5.98	1.01
CT1/B406-AVL	16	4	SK	Vestfjella	LT	WSU	Luttinen	24			54.14	1.37	14.58	10.5095	0.16	5.84	8.36	3.49	1.16	0.28	52.3993	99.8895	10.5	163	29	24		806	415		126	44
CT1/B407-AVL	16	4	SK	Vestfjella	LT	WSU	Luttinen	24			54.25	1.46	14.28	10.5894	0.17	5.58	8.98	3.21	1.09	0.29	51.0728	99.8994	11	178	32	27	0.29	589	660		123	36	4.37	0.58	2.35	0.48	6	29.27	56.94	6.64	27.75	6.53	1.97	6.01	1.03	6.2	1.22	3.28	0.43
CT1/B50B-AVL	16	4	SK	Vestfjella	LT	WSU	Luttinen	24			53.07	1.34	15.06	9.80949	0.17	6.18	10.11	2.77	1.12	0.26	55.5164	99.8895	7.86	133	26	20		583	397		238	62	3.45	0.44	1.39	0.4	4.88	19.58	39.11		21.01	5.36	1.76	5.14	0.87
CT1/B70-AVL	16	4	SK	Vestfjella	LT	WSU	Luttinen	24			52.37	0.95	12.57	10.3995	0.18	10.88	9.42	1.78	1.2	0.15	67.4534	99.8995	4.9	86	19	20	0.18	250	319		627	257	2.09	0.26	1.37	0.2	3	12.56	24.62	2.98	12.93	3.48	1.23	3.55	0.63	3.75	0.72	1.95	0.25
CT1/P10-AVL	16	4	SK	Vestfjella	LT	WSU	Luttinen	26			55.01	1.23	14.34	10.0395	0.15	5.49	9.32	2.37	1.78	0.15	51.9988	99.8795	6.27	139	28	52		395	260		91	37	3.88	0.36	1.86	0.47	5.91	14.97	30.92		17.25	4.91	1.47	5.2	0.95
CT1/P11-AVL	16	4	SK	Vestfjella	LT	WSU	Luttinen	24			53.81	1.13	14.92	9.99948	0.16	7.3	7.18	3.02	2.23	0.15	59.1201	99.8995	5.93	109	24	65		780	298		320	96	2.75	0.35	1.72	0.41	2.65	13.94	27.72	3.32	14.49	4.11	1.28	4.34	0.78	4.79	0.94	2.51	0.33
CT1/P1-AVL	16	4	SK	Vestfjella	LT	WSU	Luttinen	24			52.51	0.88	11.93	9.80949	0.17	13.34	8.64	1.09	1.38	0.14	72.9287	99.8895	5.8	83	18	28		671	298		994	361						10.2	20.56	2.56	11.47	3.32	1.12	3.4	0.61	3.7	0.73	2.02	0.26
CT1/P20-AVL	16	4	SK	Vestfjella	LT	WSU	Luttinen	24			55.8	1.35	14.63	9.99948	0.16	5.05	7.64	2.71	2.39	0.16	50.0111	99.8895	6.8	150	31	78		667	251		69	33
CT1/P21-AVL	16	4	SK	Vestfjella	LT	WSU	Luttinen	19			53.98	1.19	15.41	9.6195	0.17	6.1	9.09	2.34	1.8	0.22	55.6776	99.9195	8.1	137	26	41	0.32	782	599		132	85	3.2	0.42	1.58	0.38	5.72	19.89	38.47	4.56	19.33	4.95	1.53	4.75	0.84	5.06	0.99	2.69	0.36
CT1/P22-AVL	16	4	SK	Vestfjella	LT	WSU	Luttinen	24			53.28	1.14	15.08	9.93948	0.17	6.44	9.43	3.22	0.99	0.21	56.2079	99.8995	7.4	132	25	23		378	632		153	77
CT1/P23-AVL	16	4	SK	Vestfjella	LT	WSU	Luttinen	24			55.32	0.97	14.62	8.98953	0.15	8.97	6.89	1.97	1.9	0.14	66.4054	99.9195	6.59	98	21	41		762	344		435	143	2.38	0.37	2.66	0.61	4	15.34	27.94	3.16	13.25	3.66	1.22	3.82	0.68	4.19	0.81	2.22	0.28
CT1/P32-AVL	16	4	SK	Vestfjella	LT	WSU	Luttinen	24			53.63	1.12	15.31	9.13952	0.16	7.47	9.52	2.42	0.93	0.2	61.8191	99.8995	7.3	108	21	22		399	484		263	89
CT1/P33-AVL	16	4	SK	Vestfjella	LT	WSU	Luttinen	26	0.70699	-13.9	52.61	1.2	15.46	9.87948	0.16	7.24	9.49	2.53	1.13	0.21	59.2123	99.9095	6.62	114	22	22		483	431		252	86	2.85	0.32	1.23	0.24	3.75	16.63	33.18		17.14	4.44	1.48	4.42	0.75
CT1/P34-AVL	16	4	SK	Vestfjella	LT	WSU	Luttinen	24			53.44	1.14	15.33	9.14952	0.16	7.53	9.53	2.48	0.95	0.2	61.982	99.9095	8.1	110	20	24		401	481		260	86
CT1/P35-AVL	16	4	SK	Vestfjella	LT	WSU	Luttinen	24			52.7	1.14	15.18	9.38951	0.17	8.1	9.76	2.81	0.46	0.2	63.0849	99.9095	6.8	117	20	6		444	642		320	113
CT1/P36-AVL	16	4	SK	Vestfjella	LT	WSU	Luttinen	24			53.06	1.11	15.31	9.10952	0.15	7.57	9.74	2.98	0.68	0.2	62.2098	99.9095	7.3	110	21	14		363	553		266	91
CT1/P38-AVL	16	4	SK	Vestfjella	LT	WSU	Luttinen	24			51.8	1.1	16.91	9.07953	0.15	6.34	9.97	3.11	1.25	0.19	58.0408	99.8995	6.6	117	21	33		546	972		254	96
CT1/P39-AVL	16	4	SK	Vestfjella	LT	WSU	Luttinen	24			52.22	1.02	16.99	8.61955	0.14	6.77	9.17	3.29	1.51	0.18	60.8749	99.9095	6.7	113	19	42		505	947		275	104
CT1/P40-AVL	16	4	SK	Vestfjella	LT	WSU	Luttinen	24			52.16	1.03	16.87	8.82954	0.14	6.78	9.11	3.31	1.5	0.19	60.3355	99.9195	5.15	113	18	42		509	954		259	102	2.26	0.25	0.88	0.19	3.38	13.82	27.41	3.37	14.57	3.76	1.31	3.68	0.63	3.82	0.74	2.02	0.26
CT1/P41-AVL	16	4	SK	Vestfjella	LT	WSU	Luttinen	24			52.64	1.08	17.08	8.50956	0.15	6.66	10.01	2.61	0.98	0.2	60.7906	99.9196	5.9	108	18	26		467	619		253	108
CT1/P42-AVL	16	4	SK	Vestfjella	LT	WSU	Luttinen	24			52.52	1.26	15.12	10.3995	0.17	6.77	9.83	2.45	1.15	0.23	56.3244	99.8995	6.64	122	24	23		986	680		252	84	2.81	0.32	1.13	0.25	3.46	17.22	34.42	4.2	18.04	4.72	1.57	4.65	0.79	4.75	0.95	2.48	0.33
CT1/P48-AVL	16	4	SK	Vestfjella	LT	WSU	Luttinen	24			53.2	1.45	14.74	10.3895	0.19	6.57	9.29	2.59	1.22	0.26	55.6091	99.8995	7.18	134	26	24	0.51	557	627		322	82	3.06	0.35	1.19	0.27	2.84	17.76	35.71	4.37	19.41	5.07	1.64	5.03	0.85	5.21	1.01	2.63	0.34
CT1/P49-AVL	16	4	SK	Vestfjella	LT	WSU	Luttinen	24			52.07	1.39	14.45	11.0794	0.18	6.4	10.18	2.79	1.12	0.24	53.3649	99.8994	8.1	127	26	23		525	555		295	76
CT1/P50-AVL	16	4	SK	Vestfjella	LT	WSU	Luttinen	24			51.94	1.37	14.51	10.7794	0.18	7.9	9.15	2.8	1.02	0.24	59.2138	99.8894	7.64	128	25	20	0.35	538	593		356	142	3.41	0.39	1.33	0.3	4.1	19.64	39.06	4.7	21.1	5.57	1.82	5.43	0.94	5.63	1.11	2.95	0.37
CT1/P51-AVL	16	4	SK	Vestfjella	LT	WSU	Luttinen	24			52.66	1.19	15.57	10.2395	0.18	7.02	8.65	3.19	1	0.2	57.5934	99.8995	7.7	114	24	28		355	631		295	97
CT1/P52-AVL	16	4	SK	Vestfjella	LT	WSU	Luttinen	24			52.47	1.23	14.59	10.6694	0.18	6.92	9.8	3.28	0.54	0.21	56.2329	99.8894	8	122	24	12		248	651		294	85
CT1/P56-AVL	16	4	SK	Vestfjella	LT	WSU	Luttinen	24			56.4	1.84	13.65	11.3894	0.17	4.27	7.23	3.17	1.45	0.31	42.6174	99.8794	12.9	183	35	38		596	455		46	29
CT1/P57-AVL	16	4	SK	Vestfjella	LT	WSU	Luttinen	26			53.35	1.04	14.91	9.81949	0.15	7.92	8.74	2.91	0.9	0.15	61.5055	99.8895	4.68	94	21	27		373	539		375	136	2.22	0.25	1.03	0.19	1.95	10.74	21.65		12.17	3.56	1.18	3.78	0.68
CT1/P58-AVL	16	4	SK	Vestfjella	LT	WSU	Luttinen	24			55.74	1.79	13.98	10.9694	0.17	4.62	7.6	2.92	1.8	0.3	45.4841	99.8894	10.4	179	35	55		409	421		54	27
CT1/P59-AVL	16	4	SK	Vestfjella	LT	WSU	Luttinen	24			53.14	0.95	14.89	9.4995	0.16	7.06	10.97	2.62	0.49	0.13	59.5511	99.9095	4.19	80	19	15		79	298		309	111	1.97	0.24	1.01	0.2	2.72	9.43	18.81	2.33	10.46	3.17	1.11	3.45	0.63	3.93	0.77	2.09	0.28
CT1/P61-AVL	16	4	SK	Vestfjella	LT	WSU	Luttinen	24			53.83	1.23	15	10.1095	0.17	6.2	9.38	2.43	1.32	0.23	54.8513	99.8995	8.36	132	26	29	0.33	515	386		164	66	3.31	0.44	1.51	0.36	4.41	20.75	40.55	4.77	20.01	4.99	1.58	4.98	0.86	5.26	1.05	2.87	0.37
CT1/P62-AVL	16	4	SK	Vestfjella	LT	WSU	Luttinen	24			54.54	1.35	14.62	9.67949	0.16	6.38	8.4	2.53	1.91	0.33	56.6294	99.8995	14	238	32	32		1163	812		200	81
CT1/P63-AVL	16	4	SK	Vestfjella	LT	WSU	Luttinen	24			52.62	0.96	12.42	9.85948	0.17	12.59	8.48	2.03	0.62	0.16	71.6681	99.9095	4.7	87	20	11		199	218		930	330
CT1/P64-AVL	16	4	SK	Vestfjella	LT	WSU	Luttinen	24			54.38	1.03	15.27	9.34951	0.15	6.59	8.92	2.64	1.41	0.16	58.2688	99.8995	5.84	127	26	55	0.69	328	358		232	79	3.38	0.32	1.91	0.43	4.93	13.9	27.87	3.45	15.65	4.41	1.55	4.65	0.83	5.1	1.03	2.8	0.37
CT1/P65-AVL	16	4	SK	Vestfjella	LT	WSU	Luttinen	24			54.47	1.15	14.77	9.75949	0.16	6.16	8.5	3.05	1.75	0.13	55.5625	99.8995	4.8	135	26	72		562	515		118	46
CT1/P66-AVL	16	4	SK	Vestfjella	LT	WSU	Luttinen	24			52.65	1.4	14.57	10.6294	0.17	6.58	10.27	2.47	0.89	0.25	55.0823	99.8794	7.1	126	26	16		360	504		303	81
CT1/P68-AVL	16	4	SK	Vestfjella	LT	WSU	Luttinen	24			53.52	1.03	14.94	9.77949	0.17	7.16	9.88	2.29	1	0.14	59.1897	99.9095	5	87	21	27		215	415		290	93
CT1/P69-AVL	16	4	SK	Vestfjella	LT	WSU	Luttinen	24			54.13	1.05	14.78	9.66949	0.17	6.71	8.94	2.94	1.37	0.17	57.8889	99.9295	6.19	105	22	38		533	477		138	107	2.66	0.34	1.63	0.33	3.87	15.73	30.33	3.54	15.02	4.06	1.31	4.12	0.71	4.51	0.92	2.47	0.33
CT1/P6-AVL	16	4	SK	Vestfjella	LT	WSU	Luttinen	24			54.83	1.27	14.09	9.89948	0.16	5.82	8.84	3.36	1.41	0.22	53.8028	99.8995	7.34	130	28	41	0.13	599	270		222	55	3.37	0.39	1.82	0.39	4.56	19.01	37.43	4.49	19.16	5.07	1.58	5.05	0.9	5.46	1.05	2.92	0.38
CT1/P7-AVL	16	4	SK	Vestfjella	LT	WSU	Luttinen	24			54.29	1.31	14.68	9.4795	0.15	6.72	7.83	3.22	2	0.22	58.408	99.8995	8	133	29	54		956	297		248	63
CT1/P9-AVL	16	4	SK	Vestfjella	LT	WSU	Luttinen	24			55.71	1.32	14.46	10.1195	0.16	5.28	7.56	2.74	2.37	0.16	50.8263	99.8795	8.5	147	30	80		661	247		74	45
CT1/VF57-85	16	4	SK	Vestfjella	LT	WSU	Luttinen	24	0.706634	-11.1	53.36	1.38	14.97	9.70949	0.17	5.99	10.5	2.58	1.07	0.27	54.9977	99.9995	8.05	137	28.7	17		508	349		234	65	3.53	0.44	1.6	0.38	4.27	20.43	41.76	5.01	21.99	5.44	1.79	5.64	0.91	5.63	1.1	2.79	0.39
CT1/VF76-85	16	4	SK	Vestfjella	LT	WSU	Luttinen	24	0.707611	-3.36	55.29	1.244	14.48	9.94948	0.168	5.85	8.79	2.22	1.87	0.151	53.8054	100.012	5.51	135	27	52		531	310		137	45	3.79	0.36	1.83	0.47	4.67	13.89	28.67	3.72	16.9	4.79	1.52	5.39	0.94	5.71	1.14	2.94	0.4
CT1/VF80-85	16	4	SK	Vestfjella	LT	WSU	Luttinen	24	0.707524	-15.55	54.77	1.129	14.75	9.5195	0.155	7.03	8.23	3.06	1.2	0.155	59.3978	99.9985	5.29	108	23	36		387	328		297	92	2.79	0.35	1.72	0.41	3.15	13.98	27.22	3.37	14.64	4.16	1.33	4.54	0.78	4.8	0.94	2.46	0.34
CT1/P37-AVL	16	4	SK	Vestfjella	LT	WSU	Luttinen	24			53.27	1.43	15.05	10.2795	0.17	6.25	9.64	2.28	1.35	0.19	54.6372	99.9095	6.02	126	25	25		1029	401		172	36	3.3	0.33	0.47	0.17	4.31	10.62	23.01	3.08	14.28	4.28	1.62	4.64	0.83	5.01	0.99	2.66	0.36
CT1/P43-AVL	16	4	SK	Vestfjella	LT	WSU	Luttinen	24			53.63	1.46	15.4	9.5995	0.17	6.15	8.37	3.31	1.6	0.21	55.9302	99.8995	7.2	135	25	32		1081	613		185	35
CT1/P44-AVL	16	4	SK	Vestfjella	LT	WSU	Luttinen	24			53.21	1.53	14.87	10.3795	0.17	6.36	10.09	2.45	0.61	0.23	54.8296	99.8995	6.4	133	26	13		369	361		184	32	3.52	0.36	0.51	0.19	2.78
CT1/P45-AVL	16	4	SK	Vestfjella	LT	WSU	Luttinen	24			53.84	1.49	15.14	9.76949	0.17	6.56	8.9	2.44	1.38	0.22	57.0849	99.9095	6.24	134	25	34		773	494		181	37	3.34	0.34	0.44	0.16	3.4	12.34	26.09	3.43	16.21	4.82	1.71	4.92	0.86	5.31	1.07	2.89	0.38
CT1/P46-AVL	16	4	SK	Vestfjella	LT	WSU	Luttinen	24			52.78	1.38	14.2	10.8694	0.18	6.71	9.61	3.01	0.92	0.24	55.0139	99.8994	8.5	128	25	25		382	621		306	80						11.93	25.4	3.37	15.87	4.59	1.65	4.83	0.84	5.14	1.02	2.78	0.36
CT1/P47-AVL	16	4	SK	Vestfjella	LT	WSU	Luttinen	24			53.94	1.33	14.5	9.90948	0.17	6.55	9.23	2.84	1.19	0.22	56.6986	99.8795	7	121	23	30		676	497		294	84
CT1/sk224-AVL	16	4	SK	Vestfjella	LT	WSU	Luttinen	24			53.91	1.47	15.19	9.11952	0.17	6.23	9.51	2.42	1.74	0.23	57.5065	99.9895	6.42	132	25	25		821	436		198	44	3.37	0.35	0.48	0.17	3.59	12.52	26.46	3.5	16.43	4.72	1.67	5.18	0.85	5.12	1.05	2.63	0.37
CT1/up206-AVL	16	4	SK	Vestfjella	LT	WSU	Luttinen	24			51.51	1.63	14.54	11.6894	0.19	6.51	11.34	2.16	0.18	0.25	52.4542	99.9994	5.1	153	28	2		173	251		268	67	3.8	0.26	0.38	0.11	2.19	9.16	20.56	2.94	14.45	4.38	1.83	5.14	0.87	5.22	1.07	2.7	0.39
CT1/VF147-85	16	4	SK	Vestfjella	LT	WSU	Luttinen	24	0.704944	-3.72	54.32	1.421	14.94	9.66949	0.172	6.21	9.55	2.2	1.31	0.205	55.9905	99.9975	5.12	120	24	21		772	350		166	43	3.13	0.32	0.44	0.15	2.61	9.96	21.62	2.92	13.79	4.05	1.51	4.65	0.8	4.77	0.96	2.41	0.33
CT1/VF26-85	16	4	SK	Vestfjella	LT	WSU	Luttinen	24	0.704879	-2.3	52.75	1.56	15.08	10.4295	0.18	5.95	10.83	2.58	0.43	0.23	53.0549	100.019	6.03	131	27.95	6.3		311	379		191	34	3.5	0.35	0.54	0.17	4.03	12.05	26.39	3.45	16.35	4.62	1.73	5.17	0.89	5.55	1.1	2.8	0.39
CT1/VF30-85	16	4	SK	Vestfjella	LT	WSU	Luttinen	24	0.70485	-2.6	53.27	1.46	15.58	10.9594	0.19	6.31	7.58	3.56	0.85	0.24	53.2834	99.9994	5.85	135	26	16		421	255		195	45	3.56	0.37	0.53	0.17	3.07	12.26	26.3	3.43	16.18	4.69	1.64	5.22	0.86	5.2	1.04	2.68	0.36
CT1/VF40-85	16	4	SK	Vestfjella	LT	WSU	Luttinen	24	0.705442	-2.2	53.56	1.448	14.73	10.3995	0.172	5.84	10.69	2.16	0.77	0.224	52.6617	99.9935	5.26	127	25	14		327	278		170	34	3.36	0.34	0.47	0.16	3.36	10.67	22.81	3.18	14.94	4.42	1.53	4.87	0.83	5.11	1.01	2.65	0.36
CT1/VF44-85	16	4	SK	Vestfjella	LT	WSU	Luttinen	24	0.705711	-2.7	53.57	1.57	14.86	10.2295	0.17	5.44	10.68	2.39	0.84	0.26	51.3021	100.009	7.07	165	30.21	16.1		327	311		160	22	4.27	0.42	0.73	0.2	4.74	14.2	31.18	4.03	18.76	5.2	1.75	5.8	0.97	5.83	1.17	3.01	0.42
CT1/VF46-85	16	4	SK	Vestfjella	LT	WSU	Luttinen	24	0.705486	-2.62	53.21	1.51	14.85	10.7494	0.17	5.64	10.18	2.39	1.06	0.25	50.9654	100.009	6.04	142	25	20		330	302		165	32	3.65	0.37	0.59	0.18	4.19	12.35	26.62	3.59	16.41	4.81	1.66	5.29	0.98	5.21	1.04	2.72	0.37
CT1/VF81-85	16	4	SK	Vestfjella	LT	WSU	Luttinen	24	0.705	-2.92	53.15	1.498	15.12	10.0695	0.175	6.1	9.23	2.15	2.27	0.239	54.5467	100.001	5.75	132	26	39		1463	359		198	43	3.48	0.36	0.49	0.17	3.26	12.33	26.24	3.5	16.14	4.52	1.66	5.11	0.87	5.14	1.04	2.62	0.36
CT2/B11-AVL	16	4	SK	Vestfjella	LT	WSU	Luttinen	24			50.26	3.53	13.13	14.9492	0.17	4.73	10.14	2.41	0.22	0.3	38.5292	99.8392	9.5	197	48	1		137	279		126	83
CT2/B16-AVL	16	4	SK	Vestfjella	LT	WSU	Luttinen	26	0.7062	0.3	50.79	1.59	11.16	12.3594	0.18	11.67	9.87	1.9	0.22	0.12	65.1627	99.8594	3.51	92	27	5		79	244		702	328	2.58	0.22	0.62	0.17	1.6	7.01	16.5		11.23	3.7	1.4	4.34	0.83
CT2/B2b-AVL	16	4	SK	Vestfjella	LT	WSU	Luttinen	24			54.66	2.24	13.59	11.8794	0.17	5.07	7.36	3.78	0.93	0.19	45.813	99.8694	5.52	142	31	26	0.19	301	598		63	66	3.65	0.39	1.83	0.48	3	13.74	29.01	3.68	17.02	5.13	1.87	5.69	1.07	6.48	1.24	3.38	0.42
CT2/B33-AVL	16	4	SK	Vestfjella	LT	WSU	Luttinen	24			54.54	2.4	13.35	11.9494	0.16	5.14	7.81	3.03	1.3	0.21	46.0076	99.8894	6.81	155	35	36		295	502		79	77	4.16	0.43	2.25	0.51	4	17.28	36.38	4.57	20.64	6.12	2.09	6.66	1.21	7.05	1.38	3.62	0.44
CT2/B35-AVL	16	4	SK	Vestfjella	LT	WSU	Luttinen	26			54.09	1.6	11.84	10.8794	0.16	10.21	8.43	1.65	0.87	0.17	65.0237	99.8994	6.64	113	26	17		237	240		609	251	3.11	0.41	1.37	0.2	3.14	11.79	24.84		15.3	4.91	1.79	5.27	0.94
CT2/B400-AVL	16	4	SK	Vestfjella	LT	WSU	Luttinen	26	0.7069	-6.7	53.39	1.68	11.55	10.7894	0.16	11.7	8.19	1.58	0.7	0.16	68.2354	99.8994	4.69	113	27	15		223	269		721	361	3.07	0.32	1.58	0.38	2.68	10.99	23.65		15.55	5.23	1.83	5.53	0.97
CT2/B408-AVL	16	4	SK	Vestfjella	LT	WSU	Luttinen	24			53.97	2.46	13.43	12.6693	0.16	4.76	8.05	2.75	1.4	0.22	42.6695	99.8693	7	165	37	36	0.39	417	517		75	74	4.49	0.44	2.31	0.5	4	17.52	36.53	4.67	21.45	6.26	2.15	6.83	1.23	7.42	1.41	3.72	0.46
CT2/B409-AVL	16	4	SK	Vestfjella	LT	WSU	Luttinen	24			53.89	2.33	13.6	11.9594	0.16	5.22	8.45	3.21	0.85	0.2	46.3707	99.8694	8.6	149	32	23		186	481		77	87
CT2/B4-AVL	16	4	SK	Vestfjella	LT	WSU	Luttinen	24			54.67	2.24	13.75	11.1494	0.17	5.08	8.29	3.84	0.51	0.18	47.4401	99.8794	5.32	124	31	11	0.05	120	216		68	72	3.39	0.37	1.7	0.45	3	13.31	27.91	3.59	16.53	5.02	1.91	5.48	1.01	6.09	1.2	3.27	0.4
CT2/B56-AVL	16	4	SK	Vestfjella	LT	WSU	Luttinen	24			50.26	3.07	13.25	14.4392	0.18	5.56	9.35	3.29	0.2	0.26	43.272	99.8592	8.7	171	43	4		86	268		122	98
CT2/B65-AVL	16	4	SK	Vestfjella	LT	WSU	Luttinen	26			51.08	2.37	14.1	13.0493	0.17	6.24	8.9	3.08	0.68	0.2	48.6462	99.8693	6	146	37	21		157	494		194	134	4.05	0.37	1.32	0.3	2.51	12.73	28.5		18.08	5.81	2.14	6.52	1.2
CT2/B66-AVL	16	4	SK	Vestfjella	LT	WSU	Luttinen	26	0.70624	-1.5	51.07	3.08	13.21	14.0293	0.16	5.47	9.08	2.96	0.54	0.26	43.5787	99.8593	6.8	177	45	21		136	406		110	100	4.93	0.45	1.58	0.37	3.56	15.66	35.75		23.4	7.41	2.55	8.52	1.54
CT2/B67-AVL	16	4	SK	Vestfjella	LT	WSU	Luttinen	24			50.68	3.46	13.13	14.5592	0.17	4.88	9.84	2.49	0.34	0.29	39.9034	99.8392	7.48	191	50	5		157	264		119	74	5.46	0.49	1.58	0.41	4	17.82	40.47	5.55	26.93	8.32	2.9	9.74	1.71	10.25	1.96	5.17	0.63
CT2/B6-AVL	16	4	SK	Vestfjella	LT	WSU	Luttinen	24			50.2	3.09	12.71	15.5392	0.19	5.6	9.1	2.4	0.79	0.23	41.6536	99.8492	8.4	167	40	19		146	339		113	109
CT2/B82-AVL	16	4	SK	Vestfjella	LT	WSU	Luttinen	24			52.99	1.7	11.05	11.6394	0.18	11.65	8.75	1.65	0.14	0.13	66.4742	99.8794	5.8	102	24	4		40	246		781	317
CT2/P13-AVL	16	4	SK	Vestfjella	LT	WSU	Luttinen	26			51.05	3.17	13.08	14.1193	0.19	5.79	9.19	2.35	0.67	0.26	44.8232	99.8693	5.43	175	44	18		293	356		109	107	4.23	0.36	1.4	0.41	3.16	15.53	34.58		22.52	7.11	2.42	8.14	1.47
CT2/P18-AVL	16	4	SK	Vestfjella	LT	WSU	Luttinen	24			53.23	2.56	13.3	13.2793	0.17	5.24	7.86	2.86	1.14	0.22	43.8735	99.8593	6.55	168	35	27		334	536		60	79	4.07	0.41	1.96	0.45	3.79	15.56	33.53	4.3	19.85	5.92	2.07	6.64	1.22	7.28	1.36	3.69	0.47
CT2/P3-AVL	16	4	SK	Vestfjella	LT	WSU	Luttinen	24			50.22	3.13	12.25	14.9392	0.18	6.64	9.98	2.05	0.2	0.26	46.8221	99.8492	6.86	173	42	4	0.62	107	295		220	154
CT2/P4-AVL	16	4	SK	Vestfjella	LT	WSU	Luttinen	24			50.95	3.03	12.94	14.5792	0.17	5.85	8.45	3.41	0.21	0.25	44.2859	99.8392	8.2	166	42	5		154	224		202	116
CT2/P54-AVL	16	4	SK	Vestfjella	LT	WSU	Luttinen	24			53.87	2.25	13.67	11.9794	0.17	5.21	8.63	2.52	1.39	0.2	46.2815	99.8894	7.3	138	31	35		642	410		66	52
CT2/P55-AVL	16	4	SK	Vestfjella	LT	WSU	Luttinen	24			52.78	2.18	12.71	11.2594	0.17	7.35	9.89	2.55	0.91	0.19	56.392	99.9894	6.73	139	25.12	18.8		169	445		305	110	3.83	0.44	1.52	0.27	3.06	14.91	34.56	4.36	20.77	5.48	1.88	5.49	0.89	5.21	1.02	2.44	0.33
CT2/P5-AVL	16	4	SK	Vestfjella	LT	WSU	Luttinen	24			50.74	3.31	12.9	14.1393	0.18	5.58	9.51	3.02	0.22	0.26	43.8765	99.8593	9.2	176	42	4		97	334		194	99
CT2/VF51-85	16	4	SK	Vestfjella	LT	WSU	Luttinen	24	0.707712	-6.06	55.09	2.25	13.12	12.4893	0.17	4.68	8.08	2.86	1.06	0.2	42.6049	99.9993	6.2	140	30	28		207	459		55	62	3.73	0.44	1.92	0.49	3.85	14.49	30.93	3.82	17.37	5.26	1.9	6.34	1.06	6.51	1.29	3.13	0.43
CT2/VF72-85	16	4	SK	Vestfjella	LT	WSU	Luttinen	24	0.706166	-1.74	50.49	3.08	13.06	14.7692	0.166	5.29	9.61	2.39	0.89	0.257	41.5047	100.002	6.74	173	43	18		239	357		115	110	5.13	0.48	1.53	0.73	3.46	14.94	33.83	4.69	22.83	7.3	2.52	8.66	1.5	9.19	1.76	4.33	0.58
CT3/B401-AVL	16	4	SK	Vestfjella	LT	WSU	Luttinen	26	0.70504	1.9	52.25	1.71	14.46	11.3094	0.18	6.73	9.37	3.01	0.64	0.22	54.104	99.8794	3.74	98	26	17		444	524		173	55	2.4	0.22	0.37	0.11	1.58	6.82	15.46		11.61	3.95	1.51	4.72	0.87
CT3/B402-AVL	16	4	SK	Vestfjella	LT	WSU	Luttinen	24			52.18	1.69	14.52	11.3694	0.18	6.67	9.52	2.86	0.68	0.21	53.75	99.8794	4.9	98	26	13		527	543		169	57
CT3/B403-AVL	16	4	SK	Vestfjella	LT	WSU	Luttinen	26	0.7048	1.5	51.12	1.36	14.79	10.7894	0.17	7.69	10.89	2.52	0.43	0.14	58.5391	99.8994	3.09	81	22	12		245	428		270	83	1.93	0.17	0.39	0.11	1.28	5.65	12.58		9.09	3.12	1.25	3.89	0.71
CT3/B404-AVL	16	4	SK	Vestfjella	LT	WSU	Luttinen	24			51.15	1.34	14.62	10.6994	0.16	7.63	11.53	2.13	0.5	0.14	58.5523	99.8994	3.9	76	21	14		119	342		287	82
CT3/P12-AVL	16	4	SK	Vestfjella	LT	WSU	Luttinen	24			52.55	1.409	14.47	10.3195	0.17	6.66	9.84	2.59	1.7	0.18	56.1112	99.8885	4.2	89	24	34		568	306		273	73
CT3/P14-AVL	16	4	SK	Vestfjella	LT	WSU	Luttinen	24			53.05	1.4	14.76	10.2795	0.18	7.12	9.14	2.63	1.16	0.17	57.8434	99.8895	3.68	91	25	33	0.29	386	367		270	68	2.16	0.2	0.46	0.13	1.55	7.57	16.24	2.23	10.99	3.56	1.34	4.12	0.76	4.69	0.93	2.51	0.33
CT3/P15-AVL	16	4	SK	Vestfjella	LT	WSU	Luttinen	24			52.27	1.39	14.19	10.3295	0.17	7.26	10.04	2.83	1.24	0.17	58.1995	99.8895	3.6	93	23	27		677	496		323	65
CT3/P16-AVL	16	4	SK	Vestfjella	LT	WSU	Luttinen	24			50.44	1.47	15.58	11.3094	0.17	7.41	9.87	2.29	1.13	0.21	56.4829	99.8794	4.3	91	23	34	0.41	672	453		293	87	2.08	0.23	0.37	0.11	1.76	7.43	16.66	2.31	11.35	3.66	1.41	4.07	0.74	4.55	0.89	2.39	0.32
CT3/P17-AVL	16	4	SK	Vestfjella	LT	WSU	Luttinen	26			51.3	1.42	14.13	10.8694	0.18	8.27	9.96	2.53	1.01	0.2	60.1153	99.8694	4.29	84	21	25		764	413		303	118	2.03	0.22	0.33	0.1	3.56	7.56	16.71		11.37	3.65	1.34	4.13	0.72
CT3/P24-AVL	16	4	SK	Vestfjella	LT	WSU	Luttinen	24			51.92	1.46	14.52	11.0094	0.18	7.17	10	2.21	1.23	0.18	56.3344	99.8794	3.97	93	25	31		601	357		296	72	2.31	0.21	0.52	0.13	2.57	8.11	17.95	2.48	12.07	3.85	1.37	4.35	0.8	5.02	0.99	2.66	0.35
CT3/P25-AVL	16	4	SK	Vestfjella	LT	WSU	Luttinen	24			51.33	1.54	15.32	11.1494	0.18	6.41	10.56	2.41	0.8	0.19	53.247	99.8894	3.3	82	23	20	0.2	248	357		97	59	2.03	0.18	0.34	0.1	1.53	5.59	12.83	1.89	9.76	3.34	1.36	4.09	0.75	4.67	0.91	2.52	0.32
CT3/P26-AVL	16	4	SK	Vestfjella	LT	WSU	Luttinen	26			51.42	1.63	15.14	11.4694	0.19	6.31	9.61	3.06	0.86	0.2	52.1497	99.8894	3.6	97	24	23		399	633		107	60	2.22	0.2	0.37	0.11	1.56	6.06	14.09		10.53	3.52	1.42	4.41	0.8
CT3/P28-AVL	16	4	SK	Vestfjella	LT	WSU	Luttinen	24			52.59	1.49	14.79	10.7994	0.18	6.34	8.67	3.01	1.84	0.18	53.7672	99.8894	4.2	92	23	35		857	640		162	54
CT3/P29-AVL	16	4	SK	Vestfjella	LT	WSU	Luttinen	24			52.26	1.64	14.51	11.2294	0.18	6.91	8.44	2.78	1.69	0.25	54.9345	99.8894	3.94	109	25	41		1169	517		307	54	2.55	0.22	0.28	0.1	2.19	7.69	17.49	2.52	12.45	3.95	1.47	4.58	0.83	5.14	1.01	2.74	0.36
CT3/P30-AVL	16	4	SK	Vestfjella	LT	WSU	Luttinen	26			52.35	1.52	15.69	10.4595	0.17	6.49	9.25	2.63	1.15	0.19	55.1404	99.8995	3.79	97	25	26		753	442		152	62	2.41	0.2	0.29	0.09	1.67	7.01	15.86		11.1	3.68	1.42	4.32	0.77
CT3/P31-AVL	16	4	SK	Vestfjella	LT	WSU	Luttinen	24			52.33	1.66	14.86	11.0594	0.18	6.18	10.09	2.41	0.93	0.21	52.5384	99.9094	4.21	100	27	15		424	291		153	51	2.64	0.22	0.36	0.11	2.25	7.62	17.07	2.44	12.02	4.01	1.53	4.72	0.87	5.3	1.07	2.89	0.38
CT3/P53-AVL	16	4	SK	Vestfjella	LT	WSU	Luttinen	26			51.65	1.55	14.85	10.7294	0.19	7.18	9.72	2.88	0.96	0.19	57.0011	99.8994	4.4	98	24	21		792	563		273	68	2.28	0.25	0.36	0.11	1.86	7.81	17.26		11.63	3.71	1.37	4.26	0.79
CT3/P60-AVL	16	4	SK	Vestfjella	LT	WSU	Luttinen	24			51.72	1.55	14.75	10.7494	0.19	7.19	9.67	2.92	0.98	0.19	56.9896	99.9094	4.8	96	22	21		836	567		266	63
CT3/P67-AVL	16	4	SK	Vestfjella	LT	WSU	Luttinen	24			51.88	1.53	14.76	10.8294	0.17	7.29	9.43	3.16	0.65	0.19	57.1464	99.8894	5.2	98	24	14		554	600		285	66
CT3/sk214-AVL	16	4	SK	Vestfjella	LT	WSU	Luttinen	24			49.83	1.39	12.9	11.2994	0.18	12.86	9.86	1.21	0.26	0.2	69.274	99.9894	3.64	69	19	2		104	181		744	329	1.92	0.2	0.29	0.08	1.17	6.78	15.13	2.12	10.27	3.19	1.22	3.86	0.67	4.04	0.81	2.13	0.29
CT3/sk215-AVL	16	4	SK	Vestfjella	LT	WSU	Luttinen	24			52.16	1.36	13.7	10.1695	0.18	9.09	10.74	1.76	0.66	0.19	63.908	100.009	3.45	72	20	10		360	238		426	138	1.84	0.2	0.27	0.08	1.63	6.38	14.13	2.02	9.78	3.18	1.21	3.71	0.66	3.98	0.8	2.06	0.28
CT3/sk216-AVL	16	4	SK	Vestfjella	LT	WSU	Luttinen	24			51.12	1.68	15.58	11.0394	0.18	6.13	10.5	2.61	0.88	0.28	52.381	99.9994	4.68	100	24	18		404	317		258	74	2.55	0.26	0.42	0.11	2.24	8.65	18.98	2.67	13.08	3.97	1.53	4.77	0.82	4.95	0.97	2.52	0.36
CT3/sk217-AVL	16	4	SK	Vestfjella	LT	WSU	Luttinen	24			50.4	1.27	12.28	11.1494	0.18	12.28	10.01	1.58	0.64	0.21	68.5718	99.9994	7.91	88	20	8	0.02	291	172		739	291	2.24	0.43	0.42	0.11	1.44	9.94	20.32	2.65	12.29	3.47	1.28	3.83	0.64	3.98	0.8	2.01	0.27
CT3/sk219-AVL	16	4	SK	Vestfjella	LT	WSU	Luttinen	24			48.85	1.38	13.48	10.6594	0.18	13.36	10.05	1.7	0.19	0.14	71.2879	99.9894	2.18	56	17	2		112	195		1085	486	1.44	0.13	0.11	0.03	0.71	3.59	8.53	1.32	6.9	2.38	1.04	3.04	0.54	3.27	0.68	1.72	0.23
CT3/sk221-AVL	16	4	SK	Vestfjella	LT	WSU	Luttinen	24	0.704558	-0.9	49.2	0.98	8.8	11.8894	0.19	16.91	10.41	1.25	0.28	0.1	73.8048	100.009	2.55	56	13.69	5.5		147	173		2115	516	1.36	0.15	0.21	0.06		4.21	10.19		7.4	2.22	0.83	2.7		2.82	0.56
CT3/sk225-AVL	16	4	SK	Vestfjella	LT	WSU	Luttinen	24			48.73	1.2	10.89	12.1694	0.19	15.87	9.72	0.83	0.2	0.19	72.0934	99.9894	3.93	63	17	1	0.02	98	105		1391	555	1.67	0.22	0.25	0.07	0.92	6.96	15.04	2.07	9.9	2.95	1.1	3.48	0.59	3.55	0.73	1.85	0.25
CT3/sk226-AVL	16	4	SK	Vestfjella	LT	WSU	Luttinen	24			47.91	1.41	13.26	12.3494	0.19	14.19	8.74	1.56	0.16	0.23	69.4772	99.9994	4.74	74	21	1	0.01	99	150		984	410	2.03	0.27	0.29	0.08	1.27	8.28	18.11	2.47	11.9	3.55	1.53	4.06	0.7	4.22	0.87	2.21	0.29
CT3/sk227-AVL	16	4	SK	Vestfjella	LT	WSU	Luttinen	24			49.04	1.45	11.54	11.9594	0.21	13.9	10.19	1.2	0.25	0.25	69.7192	99.9894	6.6	87	22	3		152	154		900	362					3
CT3/sk228-AVL	16	4	SK	Vestfjella	LT	WSU	Luttinen	24			48.4	1.25	11.86	12.0694	0.21	14.2	10.48	1.29	0.08	0.17	69.9761	100.009	3.82	69	18		0.08	62	158		977	421	1.81	0.22	0.28	0.07	1.73	6.45	14.13	1.97	9.33	2.96	1.09	3.49	0.6	3.78	0.76	1.92	0.27
CT3/sk229-AVL	16	4	SK	Vestfjella	LT	WSU	Luttinen	24	0.704932	-2.2	48.14	1	9.49	13.0993	0.2	19.13	7.68	1.02	0.1	0.14	74.3127	99.9993	3.13	56	15	3	0.82	71	125		1413	642	1.46	0.18	0.21	0.06	1.35	5.19	11.4	1.6	7.77	2.35	0.89	2.8	0.48	3.01	0.62	1.58	0.22
CT3/up201-AVL	16	4	SK	Vestfjella	LT	WSU	Luttinen	24			51.18	1.42	13.88	10.0595	0.18	10.21	10.91	1.72	0.24	0.2	66.7842	99.9995	5.4	79	21	2		151	218		626	214
CT3/up202-AVL	16	4	SK	Vestfjella	LT	WSU	Luttinen	24			52.25	1.26	15.1	9.17952	0.17	8.09	11.67	1.99	0.13	0.16	63.5814	99.9995	3.9	70	18	2		82	257		357	94
CT3/up203-AVL	16	4	SK	Vestfjella	LT	WSU	Luttinen	24			51.61	1.49	14.68	10.1895	0.17	7.53	12.06	1.97	0.1	0.18	59.4146	99.9795	3.26	75	22	1		104	211		354	88	2	0.19	0.25	0.07	1.26	5.86	13.28	1.93	9.85	3.28	1.3	4.07	0.71	4.49	0.92	2.35	0.32
CT3/UP205-AVL	16	4	SK	Vestfjella	LT	WSU	Luttinen	24			53.43	2.71	13.13	12.9093	0.22	4.63	9.96	2.27	0.26	0.47	41.5371	99.9893	11.43	184	41	2.7		284	261		66	23	4.97	0.63	0.94	0.23	3.74	17.5	37.72		24.06	6.98	2.41	7.73	1.32
CT3/up209-AVL	16	4	SK	Vestfjella	LT	WSU	Luttinen	24			49.45	1.18	12.02	11.6694	0.18	13.47	9.83	1.57	0.49	0.13	69.5738	99.9894	3.36	64	17	8		176	212		1117	412	1.71	0.2	0.17	0.04	1.54	5.26	11.77	1.73	8.47	2.82	1.06	3.38	0.58	3.61	0.76	1.92	0.27
CT3/up212-AVL	16	4	SK	Vestfjella	LT	WSU	Luttinen	24			52.11	1.7	15.97	10.5794	0.16	5.36	10.87	2.59	0.42	0.25	50.091	100.009	4.35	100	22	7		201	358		226	62	2.56	0.27	0.26	0.09	1.84	6.83	15.78	2.37	11.9	3.84	1.55	4.42	0.73	4.5	0.92	2.38	0.32
CT3/VF110-85	16	4	SK	Vestfjella	LT	WSU	Luttinen	24	0.703909	-0.13	53.69	2.455	13.3	13.0293	0.204	4.41	9.76	2.32	0.5	0.338	40.1375	100.006	6.61	142	36	4		371	247		59	16	4.08	0.39	0.78	0.24	3.23	13.16	29.06	3.92	19.48	6.16	2.21	7.35	1.25	7.63	1.55	4.01	0.54
CT3/VF111-85	16	4	SK	Vestfjella	LT	WSU	Luttinen	24	0.704281	-1.61	51.69	1.492	14.33	10.7894	0.185	7.02	11.76	2.28	0.23	0.217	56.3108	99.9934	4.08	86	23	1		240	279		290	63	2.19	0.23	0.4	0.11	1.6	7.63	16.99	2.41	11.69	3.82	1.44	4.47	0.77	4.84	0.94	2.45	0.33
CT3/VF126-85	16	4	SK	Vestfjella	LT	WSU	Luttinen	24	0.703571	2.38	49.51	1.5	15.14	10.7194	0.17	7.92	12.57	2.12	0.17	0.19	59.4095	100.009	4.93	80	17	2		140	320		546	170	2.02	0.38	0.21	0.06	0.93	5.7	13.79	2.03	10.18	3.2	1.31	3.86	0.63	3.72	0.73	1.81	0.24
CT3/VF129-85	16	4	SK	Vestfjella	LT	WSU	Luttinen	24	0.703535	0.59	49	1.97	14.46	12.4393	0.17	6.21	12.46	2.27	0.77	0.26	49.7221	100.009	6.76	104	25	4		377	332		407	108	2.76	0.53	0.31	0.08	0.9	8.28	19.46	2.84	14.44	4.63	1.78	5.35	0.86	5.03	0.98	2.43	0.33
CT3/VF145-85	16	4	SK	Vestfjella	LT	WSU	Luttinen	24	0.704182	-0.6	50.87	1.8	14.75	11.3994	0.197	6.69	10.75	2.59	0.66	0.299	53.759	100.005	4.57	94	25	8		351	252		260	75	2.62	0.28	0.32	0.1	2.38	8.38	19.27	2.76	13.47	4.41	1.65	4.97	0.86	5.38	1.06	2.65	0.37
CT3/VF146-85	16	4	SK	Vestfjella	LT	WSU	Luttinen	24	0.70468	2.28	53.25	2.67	13.15	13.5693	0.235	4.56	8.47	2.36	1.31	0.411	39.9656	99.9853	7.41	147	36	18		787	236		26	8	4.29	0.46	1	0.29	3.6	13.81	30.17	4.05	19.79	6.33	2.19	7.31	1.26	7.77	1.55	3.98	0.54
CT3/VF152-85	16	4	SK	Vestfjella	LT	WSU	Luttinen	24	0.703685	1.12	51.59	1.501	14.04	11.5794	0.188	7.46	10.68	2.07	0.73	0.171	56.0679	100.009	3.4	88	23	6		309	266		324	96	2.31	0.2	0.28	0.1	1.55	6.87	15.45	2.23	10.91	3.6	1.36	4.32	0.76	4.72	0.96	2.52	0.34
CT3/VF24-85	16	4	SK	Vestfjella	LT	WSU	Luttinen	24	0.704435	0.09	51.06	1.87	14.42	12.0594	0.18	6.18	11.02	2.63	0.28	0.3	50.3766	99.9994	4.5	96	25	4		235	306		211	65	2.55	0.29	0.37	0.1	2.22	8.49	19.27	2.75	13.56	4.25	1.58	5.23	0.85	5.25	1.03	2.67	0.36
CT3/VF34-85	16	4	SK	Vestfjella	LT	WSU	Luttinen	24	0.703803	2.22	51.44	1.497	14.23	10.9494	0.191	7.2	11.36	2.47	0.48	0.195	56.5714	100.012	2.92	78	23	7		218	313		283	67	2.07	0.19	0.24	0.08	1.21	5.45	12.56	1.9	9.79	3.42	1.36	4.32	0.76	4.82	0.94	2.41	0.34
CT3/VF50-85	16	4	SK	Vestfjella	LT	WSU	Luttinen	24	0.703779	2.22	51.24	1.44	15.07	11.3894	0.18	6.47	11.52	2.3	0.2	0.19	52.9486	99.9994	2.86	77	21	2		93	276		195	66	1.98	0.18	0.22	0.07	1.26	5.17	12.19	1.81	9.3	3.27	1.32	4.14	0.72	4.47	0.9	2.31	0.32
CT3/VF63-85	16	4	SK	Vestfjella	LT	WSU	Luttinen	24	0.704426	-2.06	51.43	1.638	15.16	11.3394	0.194	6.82	9.9	2.6	0.7	0.207	54.368	99.9884	3.46	90	25	14		398	424		191	59	2.31	0.21	0.36	0.11	1.47	6.43	14.7	2.16	10.91	3.79	1.49	4.66	0.83	5.15	1	2.61	0.36
CT3/VF88-85	16	4	SK	Vestfjella	LT	WSU	Luttinen	24	0.703504	1.5	50.89	1.43	14.89	10.3095	0.18	8.09	11.34	2.02	0.67	0.18	60.8535	99.9995	3.23	76	23.75	6.7		249	295		408	141	2.12	0.19	0.25	0.07	1.12	6.49	14.94	2.08	10.35	3.29	1.31	4.09	0.71	4.58	0.96	2.39	0.32
CT3/VF89-85	16	4	SK	Vestfjella	LT	WSU	Luttinen	24	0.703898	0.16	53.32	2.19	14.01	13.3093	0.2	4.22	9.6	2.37	0.47	0.32	38.5791	100.009	5.97	136	33	5		289	289		67	19	3.71	0.35	0.72	0.21	3.57	11.92	26.31	3.64	17.68	5.56	1.95	6.6	1.1	6.8	1.36	3.6	0.48
CT3/VF91-85	16	4	SK	Vestfjella	LT	WSU	Luttinen	24	0.704168	1.7	50.86	1.166	14.34	10.7494	0.185	7.4	12.99	2	0.18	0.124	57.6938	99.9944	2.48	64	19	0		149	215		284	65	1.73	0.15	0.3	0.08	1.03	4.77	10.4	1.61	7.87	2.83	1.14	3.59	0.63	3.9	0.76	1.97	0.27
244-AVL-92	16	4	SK	Bjornnutane	LT	Durham	Luttinen	34	0.70379	4.8	49.7299	1.39795	14.6271	11.5792	0.174743	7.48313	12.4993	2.20999	0.143906	0.154185	56.1445	99.9994	3	64	19	5	0.031	110	329		250	96	1.915	0.189	0.234	0.062	0.949	4.881	13.082	2.161	11.309	3.263	1.243	4.079	0.649	3.766	0.745	1.877	0.272
254-AVL-92	16	4	SK	Bjornnutane	LT	Durham	Luttinen	34			50.6428	1.71077	14.6033	11.2663	0.164893	7.06979	11.223	2.88563	0.216422	0.216422	55.4187	99.9994	8	85	23	6		168	337		297	110
256-AVL-92	16	4	SK	Bjornnutane	LT	Durham	Luttinen	34			50.0438	1.69813	13.8613	12.0851	0.173905	7.60068	11.713	2.46536	0.132986	0.225054	55.4742	99.9994	7	88	23	4		223	333		326	121
Z.1610.10	16	4	SK	Bjornnutane	LT	Durham	Luttinen	34			48.4202	1.98426	15.1812	11.789	0.188977	7.40161	12.231	2.41471	0.16798	0.220474	55.4316	99.9994	7	97	22	6		208	377		298	109
Z.1610.11	16	4	SK	Bjornnutane	LT	Durham	Luttinen	34			49.0106	1.81973	14.9746	11.4428	0.182989	7.39073	11.7621	2.68384	0.477805	0.254152	56.1303	99.9994	7	108	23	13		245	331		266	104
Z.1610.12	16	4	SK	Bjornnutane	LT	Durham	Luttinen	34			49.6489	1.47813	15.004	10.9675	0.182235	7.78548	12.0984	2.50067	0.212607	0.12149	58.4412	99.9994	2	80	19	7		129	248		264	104
Z.1610.14	16	4	SK	Bjornnutane	LT	Durham	Luttinen	34	0.70405	3.2	50.0411	1.69562	14.5966	11.3779	0.173647	7.39534	11.5629	2.48214	0.531157	0.143004	56.2857	99.9994	3	101	23	12	0.005	175	234		255	95	2.673	0.197	0.811	0.164	2.075	7.274	17.799	2.765	13.981	3.932	1.389	4.841	0.779	4.467	0.871	2.173	0.316
Z.1610.3	16	4	SK	Bjornnutane	LT	Durham	Luttinen	34			48.8862	1.56502	14.9192	11.7097	0.175035	8.0619	12.1186	2.27545	0.144146	0.144146	57.6964	99.9994	2	76	19	7	0.017	116	330		292	98	1.923	0.183	0.233	0.066	0.905	4.827	12.944	2.145	11.135	3.244	1.235	4.035	0.648	3.767	0.734	1.874	0.277
Z.1610.4	16	4	SK	Bjornnutane	LT	Durham	Luttinen	34			49.2918	1.58117	14.6692	11.7393	0.18362	7.89567	11.9251	2.30545	0.265229	0.142816	57.1252	99.9994	4	78	18	8		134	331		290	99
Z.1610.5	16	4	SK	Bjornnutane	LT	Durham	Luttinen	34			49.4317	1.57849	14.4141	11.8946	0.197311	7.8613	11.8283	2.35735	0.290775	0.145387	56.6959	99.9994	3	75	19	7		177	326		273	99
Z.1610.6	16	4	SK	Bjornnutane	LT	Durham	Luttinen	34			49.5958	1.546	14.0274	11.8979	0.18552	7.91553	11.9351	2.41176	0.340121	0.144294	56.858	99.9994	4	76	20	8		156	325		296	97
Z.1610.7	16	4	SK	Bjornnutane	LT	Durham	Luttinen	34	0.70408	1.4	47.608	1.93469	14.9159	12.8029	0.208032	7.53074	12.2843	2.30915	0.156024	0.249638	53.8153	99.9993	4	100	24	6	0.003	219	330		318	139	2.535	0.246	0.316	0.091	1.734	7.937	19.806	3.14	15.966	4.188	1.563	4.988	0.789	4.482	0.866	2.228	0.321
255-AVL-92	16	4	SK	Bjornnutane	LT	Durham	Luttinen	34	0.70643	-4.9	52.2819	1.25878	15.98	10.1357	0.160014	5.47247	11.809	2.43221	0.298693	0.170681	51.6808	99.9995	8	86	20	11	0.575	282	308		157	77	2.425	0.246	1.362	0.294	3.796	10.632	23.738	3.333	15.257	3.66	1.277	4.125	0.654	3.755	0.737	1.911	0.282
Z.1610.8	16	4	SK	Bjornnutane	LT	Durham	Luttinen	34			51.5146	1.44224	15.9053	10.8748	0.172663	6.2565	10.2887	2.62042	0.731279	0.192976	53.2644	99.9994	5	113	23	23		389	307		176	94
Z.1610.9	16	4	SK	Bjornnutane	LT	Durham	Luttinen	34	0.70583	-5.3	51.7009	1.4414	15.5503	11.0852	0.168338	5.82872	9.98457	3.25103	0.799607	0.189381	51.0193	99.9994	4	110	22	20	0.081	344	323		175	73	2.787	0.291	1.662	0.351	4.142	12.631	27.739	3.889	17.562	4.253	1.405	4.719	0.749	4.266	0.847	2.24	0.327
L229	16	4	SK	S_Lebombo	LT	WSU	Luttinen	0			54.0102	1.23717	14.7091	10.7028	0.169531	6.10701	9.78553	2.47601	0.604987	0.197675	53.0592	100	5.40764	95.8376	25.3571	11.462		245.67	276.741		181.732	78.5045	2.55006	0.31791	1.60092	0.35548	3.1729	14.0343	29.5995	3.81481	16.2258	4.33134	1.4761	5.02564	0.849426	5.23317	1.01313	2.60985	0.356757
L348	16	4	SK	S_Lebombo	LT	WSU	Luttinen	0	0.71324	-19.2	55.3258	1.09079	14.8715	9.6358	0.151028	6.30322	9.15038	2.31717	1.0242	0.130117	56.4431	100	4.65704	98.7992	26.9498	42.4507		163.534	170.752		258.464	124.208	2.7094	0.355508	2.81153	0.756445	4.57998	14.1495	28.4844	3.49802	14.6249	4.2466	1.43489	5.10386	0.894981	5.31509	1.06801	2.76349	0.380383
L285	16	4	SK	S_Lebombo	LT	WSU	Luttinen	0	0.704357	1.36	54.0901	1.44931	14.221	11.5465	0.189245	5.55569	8.82657	3.12826	0.85374	0.13961	48.801	100	4.4128	98.5647	26.7623	16.943		201.17	225.935		98.2045	68.753	2.75677	0.305725	1.57808	0.3495	3.80864	8.08393	17.9161	2.47911	11.4125	3.60298	1.27007	4.44396	0.805437	5.16675	1.07998	2.87438	0.417381
J3	16	4	SK	S_Lebombo	LT	WSU	Luttinen	0	0.703553	3.2	49.0268	2.94839	13.1399	15.4427	0.245935	5.79323	9.33816	3.40655	0.323495	0.334954	42.6327	100	8.85548	164.435	42.0534	9.32049		139.501	242.74		70.0335	46.3935	4.56259	0.591869	1.08869	0.296488	2.17104	13.0654	32.3275	4.78705	22.8818	6.69617	2.33848	7.92244	1.34888	8.41213	1.68234	4.42696	0.621223
L462	16	4	SK	S_Lebombo	LT	WSU	Luttinen	0			51.3234	2.73095	12.8414	15.1836	0.215617	5.12956	9.29877	2.59065	0.388914	0.29709	40.0926	100	8.59679	162.516	44.9396	6.58779		124.546	179.571		47.9695	49.25	4.53265	0.572073	1.09997	0.264838	2.02031	11.2828	28.1148	4.21584	20.6906	6.38888	2.22305	7.86716	1.37532	8.80763	1.816	4.80615	0.686784
L413C	16	4	SK	S_Lebombo	LT	WSU	Luttinen	0			49.4151	1.31812	15.7871	11.8723	0.198699	7.35426	10.1838	3.35954	0.389538	0.121561	55.0989	100	3.33617	75.1663	26.1331	13.7613		74.9042	205.289		184.884	101.553	2.1421	0.220579	0.471925	0.114421	1.0424	4.74474	11.9812	1.81123	9.10242	3.05111	1.19264	4.17691	0.749436	4.91088	1.03912	2.90254	0.405759
L9	16	4	SK	S_Lebombo	LT	WSU	Luttinen	0			50.3241	1.60428	14.3341	13.4209	0.254381	6.12137	10.7826	2.7129	0.227029	0.218307	47.4662	100	4.86498	120.818	33.8364	2.41237		144.355	178.538		141.84	53.6825	3.35903	0.294355	1.2356	0.252185	2.8024	10.2605	23.4074	3.31619	15.4692	4.57226	1.51475	5.61674	1.01513	6.49699	1.3401	3.62679	0.521197
S49	16	4	SK	S_Lebombo	LT	WSU	Luttinen	0			52.5938	1.29865	18.4019	9.4466	0.142606	4.15224	10.1974	3.05896	0.494692	0.213112	46.5451	100	6.03149	112.427	22.447	7.779		252.16	538.158		90.029	71.8065	3.0007	0.348042	1.89771	0.403676	3.74057	16.4743	34.7972	4.49934	18.8134	4.72804	1.71835	4.9401	0.796077	4.70929	0.920253	2.27664	0.316912
L18	16	4	SK	S_Lebombo	LT	WSU	Luttinen	0	0.708432	-13.5	52.4774	1.02255	15.4156	10.434	0.171919	6.62825	10.2959	2.64422	0.75016	0.160038	55.7213	100	5.12585	94.5812	22.4356	11.2718		312.853	278.408		190.105	121.844	2.55584	0.315683	1.85402	0.343603	4.08189	14.6428	30.1577	3.82237	15.7399	3.84768	1.32557	4.30474	0.73887	4.49953	0.896643	2.3728	0.327324
L63	16	4	SK	S_Lebombo	LT	WSU	Luttinen	0			56.33	1.80827	14.0172	11.782	0.170662	3.80161	8.8336	2.38563	0.594564	0.276433	38.9941	100	9.97371	181.633	34.9397	11.0717		282.687	431.308		17.6315	17.73	4.94165	0.624336	4.77687	1.06614	7.80473	26.7302	54.2921	6.75951	27.5657	6.82202	2.10753	7.23812	1.17305	7.08846	1.37646	3.5445	0.491558
J55 (dike)	16	4	SK	S_Lebombo	LT	WSU	Luttinen	0			53.6696	2.70998	12.3257	14.9244	0.2763	2.6451	7.62366	2.73056	1.82422	1.27043	25.9859	100	38.9401	558.223	101.791	62.224		1103.96	288.178		1.182	15.8585	14.1181	2.54701	6.58673	1.4688	7.35867	64.7383	147.145	20.0917	87.4601	21.1461	5.96936	21.5429	3.43848	20.5899	4.05811	10.5851	1.49412
L188c (dike)	16	4	SK	S_Lebombo	LT	WSU	Luttinen	0			50.1371	1.94688	17.4783	11.2566	0.174747	4.60994	10.6169	3.04038	0.568993	0.1701	44.7903	100	4.70003	110.583	28.2054	12.9109		218.631	279.622		98.303	52.796	3.13247	0.309249	0.713098	0.170931	1.15616	7.22161	18.554	2.84228	14.4278	4.61258	1.74416	5.65089	0.9649	5.88003	1.16354	2.94495	0.409527
L32	16	4	SK	S_Lebombo	LT	WSU	Luttinen	0			51.7684	1.0623	13.3584	11.8644	0.170576	10.403	8.28984	2.38047	0.517655	0.18494	63.4633	100	4.44303	83.5935	24.4039	12.0165		223.198	256.534		336.279	382.87	2.23374	0.235223	1.51515	0.305535	3.09536	13.2786	27.6032	3.47403	14.4907	3.97091	1.34671	4.65308	0.791228	4.88747	0.96136	2.49331	0.350431
L490 (dike)	16	4	SK	S_Lebombo	LT	WSU	Luttinen	0			51.8941	1.96288	13.1562	14.1655	0.229611	5.4612	9.50744	2.69065	0.674801	0.257628	43.3018	100	10.1196	173.983	42.2115	15.9937		214.899	199.012		34.3765	45.4085	4.72032	0.671101	1.74393	0.406205	2.80209	16.4786	37.3982	5.14623	23.2432	6.45564	2.08438	7.44841	1.28935	8.21076	1.69922	4.52951	0.643778
L503 (dike)	16	4	SK	S_Lebombo	LT	WSU	Luttinen	0			50.6899	3.04702	13.071	13.831	0.258732	5.79407	10.1155	2.33163	0.458491	0.402551	45.3513	100	16.1243	210.088	46.7981	9.42485		163.658	235.792		90.5215	57.0315	5.69296	1.06405	1.8494	0.435515	2.6384	20.1744	47.1698	6.63813	30.2275	8.06496	2.46768	8.90025	1.50464	9.29316	1.89499	4.91051	0.708682
L508 (dike)	16	4	SK	S_Lebombo	LT	WSU	Luttinen	0			55.1044	2.60431	12.4104	14.0914	0.261419	2.674	7.01461	3.20363	1.39622	1.23952	27.3209	100	46.6571	613.385	102.657	77.9545		709.842	280.765		1.2805	6.698	15.5779	3.00419	7.26257	1.66787	8.28092	72.8764	165.922	22.3724	96.8393	22.7086	6.21078	22.4276	3.53218	21.0836	4.11247	10.5202	1.47387
RSS-40	16	4	SK	C_Lebombo	LT	WSU	Luttinen	0	0.705527	-5.1	52.0993	2.24279	13.4372	13.7884	0.184353	5.13869	7.68379	4.26558	0.948493	0.211481	42.4718	100	6.12411	151.665	31.781	24.3537		159.992	238.14		36.051	62.1535	4.16838	0.396085	1.67453	0.338615	3.459	15.184	35.3789	4.97702	22.07	5.85993	2.03623	6.60698	1.09137	6.66404	1.28359	3.20782	0.43926
RSC-22 (dike)	16	4	SK	C_Lebombo	LT	WSU	Luttinen	0	0.705266	-4.9	51.3446	1.59867	14.1962	11.877	0.207475	6.58386	11.117	2.40631	0.491043	0.177816	52.3385	100	6.96689	106.916	29.9853	8.92798		203.592	231.594		159.668	63.434	2.95716	0.455816	1.29711	0.249766	2.2461	13.6475	29.5522	3.91706	16.9271	4.30873	1.52915	5.01487	0.882542	5.69207	1.21001	3.21615	0.475113
RSC-32	16	4	SK	C_Lebombo	LT	WSU	Luttinen	0	0.704301	2.5	50.3572	1.78445	14.8497	12.6241	0.190576	6.3822	9.88643	3.44616	0.303658	0.175567	50.0373	100	6.21095	95.1572	25.93	7.86543		98.5721	529.738		107.463	62.9415	2.70299	0.402444	0.66994	0.169472	1.04109	8.33864	20.1001	2.94327	14.2436	4.27929	1.61551	4.98887	0.853129	5.38022	1.04487	2.73307	0.383845
15-SKV-00	16	4	SK	Utpostane	LT	WSU	Luttinen	33	0.705196	-2.2	50.15	0.86	13.47	9.6595	0.16	13.81	9.34	1.92	0.5	0.13	73.9051	99.9995	3.91	59	16.24	8.42		135	191		1213	338	1.6	0.24	0.87	0.16	2.01	6.59	13.18	1.66	7.37	2.13	0.87	2.54	0.45	2.88	0.62	1.74	0.26
14-SKV-00	16	4	SK	Utpostane	LT	WSU	Luttinen	33			50.49	0.86	13.39	9.85948	0.17	13.26	9.42	1.92	0.47	0.18	72.709	100.019	4	58	16.22	8.25		135	198		1083	312	1.59	0.24	0.91	0.15	2	6.31	12.69	1.6	7.16	2.09	0.89	2.57	0.45	2.91	0.62	1.72	0.25
6-1a-SKV-00	16	4	SK	Utpostane	LT	WSU	Luttinen	33			51.62	1.06	18.19	6.55966	0.12	7.68	11.48	2.54	0.63	0.13	69.8733	100.01	4.79	69	18.86	12.12		169	231		681	146	1.88	0.28	1.05	0.19	2.54	7.96	15.97	1.98	8.81	2.5	1.03	2.99	0.52	3.3	0.73	1.98	0.29
60a-MHR-94	16	4	SK	Utpostane	LT	WSU	Luttinen	33			50.4	1	13.11	8.68955	0.16	13.59	8.84	1.85	0.61	0.12	75.5987	98.3695	4.85	70	17.29	10.1		151	196		1104	350	1.78	0.27	0.74	0.15	2.3	8.06	15.45	1.97	8.51	2.43	0.95	2.8	0.49	3.14	0.66	1.85	0.27
P4-KHG-90	1	1	SK	Vestfjella	D-picrites	WSU	Luttinen	24	0.703217	7.2	49.73	1.43	13.95	10.5195	0.16	9.09	12.6	2.23	0.16	0.13	63.124	99.9995	2.28	73	19.04	3.8	1.32	50	227		640	226	1.95	0.14	0.18	0.05	0.65	3.63	9.76	1.56	8.53	3.08	1.18	3.87	0.64	3.88	0.73	1.84	0.24
P6-KHG-90	1	1	SK	Vestfjella	D-picrites	WSU	Luttinen	24	0.703373	6.8	50.2	1.69	13.87	11.6494	0.18	7.73	12.07	2.22	0.23	0.15	56.7938	99.9894	2.84	84	23.12	6	0.77	64	244		402	160	2.31	0.17	0.22	0.06	0.82	4.29	11.78	1.87	10.21	3.69	1.36	4.55	0.78	4.58	0.89	2.18	0.29
P27-AVL	1	1	SK	Vestfjella	D-picrites	WSU	Luttinen	24	0.703184	7.7	50.42	1.77	14.08	10.5994	0.18	7.98	12.34	2.16	0.23	0.15	59.8622	99.9094	3.13	86	22	1		70	220		414	154	2.46	0.17	0.23	0.06	0.98	4.97	12.22	1.95	10.53	3.85	1.43	4.34	0.79	4.73	0.92	2.42	0.31
5-mk-91	1	1	SK	Vestfjella	D-picrites	WSU	Luttinen	24	0.703348	7.6	45.55	1.31	9.09	13.6593	0.19	19.83	8.59	1.53	0.14	0.11	74.1995	99.9993	2.75	66	16.52	7	2.66	30	156		1175	943	1.86	0.2	0.32	0.09	1.07	4.03	10.11	1.6	8.33	2.78	1.04	3.37	0.59	3.44	0.66	1.63	0.21
Z1602.4	16	4	SK	Theron	LT	Durham	Leat	12	0.70633	-1.5	49.5381	2.41204	14.7459	15.4569	0.222962	4.88489	8.69551	2.49312	1.26683	0.28377	38.5014	100	9.81	228	53.9	43.2	1.45	298	200	48.3	99	33	5.96	0.6	4.34	0.86	6.95	21.71	49.21	7.15	31.82	7.82	2.05	8.97	1.49	9.06	1.88	5.17	0.85
Z1605.10	16	4	SK	Theron	LT	Durham	Leat	12	0.705275	-1.2	48.7023	2.41272	14.3643	16.0028	0.223965	5.14102	9.04005	2.6265	1.20127	0.285047	38.8903	100	9.8	229	54.6	41	0.84	283	205		99	35	5.86	0.59	4.35	0.87	6.88	21.8	49.49	7.24	32.18	7.85	2.03	8.77	1.5	9.01	1.88	5.14	0.84
KWH/TUR1	16	4	SK	Kirwan	LT	UCT/Nancy	Harris	31	0.70606	-0.46	51.1207	1.27701	15.1214	12.03	0.182429	5.85801	10.6822	3.05062	0.496613	0.182429	49.1	100.001	3.3	92	27	11		124	184		113	71						8	20.4		11.3	3.48	1.25	3.81		4.19		2.26
KWH/LAG9	16	4	SK	Kirwan	LT	UCT/Nancy	Harris	31			51.1253	1.35848	14.487	12.5196	0.172344	5.91038	10.7563	2.89943	0.567721	0.202758	48.3257	99.9993	4	108	34	12		154	173		156	74						8.58	20.1		12.2	3.82	1.26	4.27		4.6		2.56
KWH/LAG12	16	4	SK	Kirwan	LT	UCT/Nancy	Harris	31			51.2227	1.56266	14.7336	13.15	0.202943	5.15474	10.0355	3.09488	0.639269	0.202943	43.7106	99.9993	4	115	34	16		167	176		95	51						12	21		16
KWH/LAG22	16	4	SK	Kirwan	LT	UCT/Nancy	Harris	31	0.70608	-0.49	51.7207	1.44964	14.9019	12.3317	0.243296	5.19031	10.1069	3.18312	0.648789	0.223021	45.4677	99.9994	3.6	117	32	15		175	190		86	55						9.84	22.6		14.8	4.34	1.21	4.57		5.21		2.8
KWH/LAG23	16	4	SK	Kirwan	LT	UCT/Nancy	Harris	31	0.70599	-0.18	51.3726	1.43969	14.9343	12.5432	0.192635	5.70807	10.4226	2.64619	0.547488	0.192635	47.4097	99.9993	4.1	105	29	10		144	194		96	63						8.9	21		12.7	3.85	1.26	4.31		4.62		2.48
KWH/LAG26	16	4	SK	Kirwan	LT	UCT/Nancy	Harris	31			51.9067	1.66329	13.9757	12.8087	0.162272	5.89249	10.1623	2.59635	0.598377	0.233266	47.6804	99.9993	6.3	132	36	16		170	208		114	67						8.1	19		15
KWH/LAG28	16	4	SK	Kirwan	LT	UCT/Nancy	Harris	31	0.70504	2	50.696	1.28871	14.6426	13.0469	0.213094	6.13913	10.6953	2.72963	0.405893	0.142063	48.2438	99.9993	3.9	92	29	5.8		121	151		85	66						6.4	15		14
KWH/LAG29	16	4	SK	Kirwan	LT	UCT/Nancy	Harris	31			50.7964	1.27828	14.5785	12.985	0.162321	6.10733	10.8451	2.6783	0.405803	0.162321	48.2328	99.9993	3.7	91	29	5.8		120	151		89	69						7.9	21		14
KWH/LAG31	16	4	SK	Kirwan	LT	UCT/Nancy	Harris	31	0.70529	0.05	50.8457	1.54078	15.4281	12.0938	0.192597	5.91984	10.5523	2.93965	0.314238	0.172324	49.2301	99.9994	3	98	28	2.5		108	227		134	90						7.88	18.7		12.6	3.79	1.23	4.08		4.43		2.21
KWH/LAG32	16	4	SK	Kirwan	LT	UCT/Nancy	Harris	31			51.1817	1.39974	14.4639	12.7085	0.213003	5.96409	10.498	2.8299	0.557866	0.182574	48.1776	99.9993	3.3	109	33	12		158	169		129	48						7.8	23		17
KWH/LAG34	16	4	SK	Kirwan	LT	UCT/Nancy	Harris	31			50.0609	1.83644	14.9756	13.0168	0.192776	6.09781	10.2374	2.73945	0.618912	0.223214	48.1329	99.9993	5.1	130	33	11		142	254		180	127						13	27		21
KWH/LAG35	16	4	SK	Kirwan	LT	UCT/Nancy	Harris	31			51.6126	1.4503	15.213	12.7681	0.192698	5.13185	10.3955	2.57606	0.446247	0.212982	44.3272	99.9993	4.9	119	33	5.5		173	182		87	53						12	25		18
KWH/LAG36	16	4	SK	Kirwan	LT	UCT/Nancy	Harris	31			51.7395	1.47074	14.8088	12.6984	0.20286	5.32508	9.83873	3.0429	0.689725	0.182574	45.3768	99.9993	3.9	116	34	16		177	172		81	53						12	25		18
KWH/LAG52	16	4	SK	Kirwan	LT	UCT/Nancy	Harris	31			51.895	1.4694	14.9574	12.1396	0.172274	5.39116	10.1642	3.00973	0.608026	0.192542	46.8013	99.9994	5	106	29	14		137	204		109	78						11	22		16
KWH/LAG54	16	4	SK	Kirwan	LT	UCT/Nancy	Harris	31			50.7655	1.39917	15.036	12.2877	0.192639	6.24556	11.0413	2.31167	0.537362	0.1825	50.1715	99.9994	4.5	102	31	8.4		134	165		158	85						8.2	14		16
KWH/LAG56	16	4	SK	Kirwan	LT	UCT/Nancy	Harris	31			51.5674	1.65365	14.2843	13.0053	0.213047	6.13777	9.77985	2.33337	0.781171	0.243482	48.318	99.9993	3.8	124	35	19		153	175		123	64						9.48	23		15	4.48	1.32	4.92		5.46		2.88
KWH/LAG57	16	4	SK	Kirwan	LT	UCT/Nancy	Harris	31			50.7806	1.49027	14.6087	12.5804	0.19262	6.59976	10.4826	2.47364	0.577859	0.212895	50.9619	99.9993	3.6	107	31	11		150	156		158	73						9.2	26		18
KWH/LAG59	16	4	SK	Kirwan	LT	UCT/Nancy	Harris	31			51.7856	1.72484	14.0219	13.1183	0.142045	5.46874	9.96346	2.8612	0.689934	0.223214	45.2302	99.9993	5.3	133	34	17		168	210		127	71						11	26		18
KWH/LAD7	16	4	SK	Kirwan	LT	UCT/Nancy	Harris	31			51.2611	1.36872	14.7315	12.3607	0.192635	5.7689	10.5239	3.07202	0.517072	0.202773	48.0397	99.9994	3.9	108	32	8.9		159	168		143	64						7.69	18.9		11.9	3.65	1.22	3.97		4.59		2.46
KWH/LAD22	16	4	SK	Kirwan	LT	UCT/Nancy	Harris	31			50.9128	1.44016	14.8377	12.8391	0.25355	5.84178	10.7505	2.64706	0.294118	0.182556	47.4056	99.9993	5.4	111	33	11		166	168		131	62						8.95	21.4		12.8	3.98	1.36	4.56		4.91		2.64
KWH/LAD28	16	4	SK	Kirwan	LT	UCT/Nancy	Harris	31			51.4758	1.46059	14.9711	12.8911	0.213003	5.20337	10.143	2.93133	0.497008	0.213003	44.4321	99.9993	5.3	109	31	3.3		112	216		97	67						7.6	22		15
KWH/URF2	16	4	SK	Kirwan	LT	UCT/Nancy	Harris	31			51.4758	1.46059	14.9711	12.8911	0.213003	5.20337	10.143	2.93133	0.497008	0.213003	44.4321	99.9993	4.3	122	34	6.6		200	200		80	55						9.67	22.9		14	4.13	1.3	4.43		5.08		2.78
KWH/URF7	16	4	SK	Kirwan	LT	UCT/Nancy	Harris	31	0.70627	2.75	50.2955	1.1242	15.6275	11.5822	0.192431	6.42113	11.6269	2.63327	0.344351	0.15192	52.3411	99.9994	2.6	76	24	5.3		92	152		188	98						9.1	14		11
KWH/URF10	16	4	SK	Kirwan	LT	UCT/Nancy	Harris	31			50.1268	1.62255	15.7793	12.5437	0.233242	5.95274	10.4553	2.76848	0.354934	0.162255	48.4561	99.9993	4.7	106	30	6.9		107	225		132	104						8.1	21		18
KWH/URF13	16	4	SK	Kirwan	LT	UCT/Nancy	Harris	31			50.4052	1.13452	15.782	11.6384	0.182334	6.38169	11.7605	2.27917	0.28363	0.151945	52.0667	99.9994	2.3	77	25	3.2		92	159		189	101						5.96	15.8		9.35	3.02	1.02	3.46		3.75		2.05
KWH/URF14	16	4	SK	Kirwan	LT	UCT/Nancy	Harris	31			50.5428	1.43046	14.7712	12.8937	0.223192	6.14792	11.0378	2.45511	0.334787	0.162321	48.5745	99.9993	3.4	93	28	5.8		96	176		145	100						9.5	17		12
L257B	16	4	SK	S_Lebombo	LT	UCT	Duncan	27			57.1552	1.2692	14.3604	9.29281	0.112591	4.94376	9.29385	2.14946	1.29991	0.122826	51.3116	100	6.1	116	25	37		201	289
L406	16	4	SK	S_Lebombo	LT	UCT	Duncan	27			51.1029	2.40227	13.4465	14.2046	0.270386	5.83409	10.5866	1.55992	0.353581	0.239187	44.8618	100	3.8	154	36	6.2		93	153
L418	16	4	SK	S_Lebombo	LT	UCT	Duncan	27			58.712	2.51754	12.2807	12.367	0.214912	2.54824	4.78947	3.92982	2.16959	0.47076	28.9866	100	15.8	329	59	49		360	257
L318	16	4	SK	S_Lebombo	LT	UCT	Duncan	27			56.2948	1.2434	14.5788	10.2371	0.155425	4.6731	7.74015	3.35717	1.56461	0.155425	47.487	100	3.3	126	26	46		196	283
L57	16	4	SK	S_Lebombo	LT	UCT	Duncan	27			55.4195	2.22808	13.63	13.1678	0.156907	3.36826	7.9081	1.93518	1.68413	0.502101	33.6308	100	11.2	240	39	34		759	378	46	51	40
S45	16	4	SK	S_Lebombo	LT	UCT	Duncan	27			55.8794	1.32974	14.4444	10.2479	0.15226	4.83171	8.4149	3.29896	1.00492	0.395876	48.2937	100	9.2	201	29	75		644	417
S53	16	4	SK	S_Lebombo	LT	UCT	Duncan	27			57.3144	1.49938	14.5081	10.5651	0.137267	3.74845	8.18324	2.13292	1.55218	0.359007	41.2746	100	8.7	175	34	35		504	827
S11E	16	4	SK	S_Lebombo	LT	UCT	Duncan	27			55.3335	1.19646	14.6949	9.92837	0.163618	5.35848	8.38541	3.24168	1.3703	0.327236	51.6712	100	5.6	153	26	31		463	379
S14	16	4	SK	S_Lebombo	LT	UCT	Duncan	27			54.5394	1.01791	15.0243	9.95597	0.152686	6.14816	8.88633	3.0639	0.956832	0.254477	55.0223	100	3.01	113	23	22.4		287	288
S8A	16	4	SK	S_Lebombo	LT	UCT	Duncan	27			51.6563	1.72045	14.2018	14.3941	0.235093	5.84527	8.7305	2.17995	0.673221	0.363325	44.5814	100	3.3	141	34	8.2		214	170
S16	16	4	SK	S_Lebombo	LT	UCT	Duncan	27			52.3983	1.33198	14.8196	11.334	0.178297	6.28234	9.79584	2.95763	0.566355	0.335618	52.3364	100	3.4	124	25	9.6		299	352
S51	16	4	SK	S_Lebombo	LT	UCT	Duncan	27			54.8301	1.13866	15.3155	9.73801	0.143615	6.33957	9.10929	2.46197	0.584718	0.338521	56.3251	100	4.8	117	26	8.7		394	465
S20	16	4	SK	S_Lebombo	LT	UCT	Duncan	27			52.4802	1.31855	16.5446	10.5272	0.167434	5.30558	9.74259	3.09754	0.502303	0.31394	49.9597	100	2.5	108	25	9.5		230	313
S23A	16	4	SK	S_Lebombo	LT	UCT	Duncan	27			53.6103	1.01053	16.3456	9.64584	0.14585	5.46938	9.54277	3.18787	0.750086	0.2917	52.9024	100	3.1	87	22	18.7		284	385
S8E	16	4	SK	S_Lebombo	LT	UCT	Duncan	27			50.0738	1.36528	14.8949	12.9406	0.205305	6.26179	11.0762	2.50472	0.482466	0.195039	48.9424	100	3	102	27	4.7		147	152
S47	16	4	SK	S_Lebombo	LT	UCT	Duncan	27			53.5406	1.20268	16.7004	9.68262	0.158248	5.38043	9.26278	2.89066	0.970587	0.210997	52.3988	100	5.6	113	22	17.7		364	482
L29	16	4	SK	S_Lebombo	LT	UCT	Duncan	27	0.707967	-10.5	54.3615	1.22868	14.7648	10.8327	0.175526	6.18472	9.74686	1.57974	0.918931	0.206501	53.0736	100	5.22	125	25	19.1		413	302	48	125	38
L36	16	4	SK	S_Lebombo	LT	UCT	Duncan	27	0.708954	-10.7	55.6257	1.15929	14.5013	10.0836	0.162708	5.69477	9.3557	2.34909	0.894893	0.172877	52.8027	100	2.96	123	27	14.9	0.17	370	352	45	116	17	3.1	0.2	2.97	0.67	5.76	16.9	35.3	4.4	18.8	4.32	1.37	4.5	0.8	4.6	1	2.58	0.33
L59	16	4	SK	S_Lebombo	LT	UCT	Duncan	27			52.876	1.28029	16.2597	10.5504	0.170705	6.13472	10.5837	1.45099	0.469439	0.224051	53.5288	100	3.49	110	24	9.96		411	362	48	221	77
L12	16	4	SK	S_Lebombo	LT	UCT	Duncan	27	0.710173	-12.2	52.3291	1.27936	14.7075	11.1935	0.176823	6.68805	10.6614	2.3819	0.405652	0.176823	54.2045	100	2.15	106	26	6.7		707	727	50	269	65
L505D (dike)	16	4	SK	S_Lebombo	LT	UCT	Duncan	27			50.6813	1.56549	17.1032	12.0452	0.170393	4.52607	10.5963	2.14056	0.915863	0.25559	42.6726	100	4.91	140	26	18.1		267	141
L505C (dike)	16	4	SK	S_Lebombo	LT	UCT	Duncan	27			50.3993	1.52563	17.0594	12.0573	0.1707	4.55557	10.6048	2.49649	0.885508	0.245382	42.807	100	4.46	124	23	19.4		294	172	47	61	35
L87	16	4	SK	S_Lebombo	LT	UCT	Duncan	27			55.8689	1.63637	15.213	10.9813	0.126687	5.73258	6.73552	2.60764	0.91848	0.179473	50.8389	100	3.99	138	32	26.8		125	127	53	79	94
L202B	16	4	SK	S_Lebombo	LT	UCT	Duncan	27			56.6645	1.02467	15.2677	9.55195	0.143454	5.05165	8.89418	2.34651	0.891467	0.163948	51.1638	100	8.6	116	26	17.2		266	262
47137-20	16	4	SK	Schirmacher	LT	Vernadsky?	Suschevskaya	20			46.3382	1.32689	12.4769	12.8677	0.195433	11.6643	10.646	3.27093	0.905164	0.308578	64.2308	100	9.8	83	17.8	31	12.43	342	298	61	729	313	2.16	0.61	1.35	0.34	2.67	10.24	21.6	2.95	14.1	3.7	1.23	3.91	0.64	3.49	0.68	1.83	0.26
47139-7	16	4	SK	Schirmacher	LT	Vernadsky?	Suschevskaya	20	0.70477	0.83	46.396	0.849213	10.3148	11.9718	0.372825	17.0775	10.0249	2.21624	0.569594	0.207125	73.8617	100	3.7	52	12.8	112.4	0.61	283	285.4	73	1207	581	1.36	0.21	0.69	0.16	2.17	5.34	11.7	1.65	8.22	2.34	0.76	2.55	0.43	2.49	0.49	1.3	0.19
47206-3	16	4	SK	Schirmacher	LT	Vernadsky?	Suschevskaya	20	0.70459	2.1	46.8462	1.33115	12.3592	13.1784	0.194553	12.1749	11.1407	2.26295	0.327667	0.184313	64.666	100	3.4	83	18.1	11.14	0.18	129	229.2	66	1169	375	2.25	0.2	1.02	0.16	1.5	7.06	16.4	2.42	12.4	3.61	1.19	3.98	0.65	3.68	0.7	1.83	0.25
47225-6	16	4	SK	Schirmacher	LT	Vernadsky?	Suschevskaya	20	0.70469	1.1	42.8295	2.26115	11.6623	16.429	0.213893	11.153	11.0919	2.9945	1.04909	0.315747	57.3525	100	10.9	149	22.6	30.46	0.77	313	359.2	75	372	316	3.86	0.84	1.34	0.24	4.05	11.92	28.1	4.14	20.6	5.59	1.75	5.66	0.87	4.78	0.88	2.28	0.3
47225-7	16	4	SK	Schirmacher	LT	Vernadsky?	Suschevskaya	20	0.70465	-0.25	44.8345	1.56469	12.2869	14.1926	0.240722	13.0893	10.0903	2.68806	0.762287	0.250752	64.6265	100	8.4	101	18.8	28.24	0.24	258	341.5	79	735	428	2.7	0.66	1.17	0.21	2.93	10.15	23.1	3.3	16.1	4.36	1.44	4.63	0.73	4.01	0.77	1.98	0.27
RSC-035	16	4	SK	C_Lebombo	HT	UCT/ANU(sparksource)	Sweeney	25	0.704561	1.2	51.2665	3.01814	12.4798	16.6514	0.250641	4.30267	7.21637	2.88237	1.32631	0.605716	33.8571	100	24	301	59	40		431	403	52	10.6	34	7.58		3.06	0.87	4.1	28.2	68.4	9.56	44.3	10.6	2.98	10.2	1.72	10.5	2.05	5.64
RSS-160	16	4	SK	C_Lebombo	HT	UCT/ANU(sparksource)	Sweeney	25	0.704209	0.3	51.0379	3.27271	13.0195	14.2469	0.234493	5.09768	9.01269	2.50806	1.1011	0.468986	41.4799	100	25	300	46	23		408	357	47	67	54									43.6	9.8
RSS-165	16	4	SK	C_Lebombo	HT	UCT/ANU(sparksource)	Sweeney	25	0.704773	1.2	52.2332	3.53881	12.8972	13.9333	0.214783	3.72291	7.98789	2.60808	1.90237	0.961411	34.611	100	41	428	55	40		678	536	36	5.5	23									70.4	15.3
RSC-70	16	4	SK	C_Lebombo	HT	UCT/ANU(sparksource)	Sweeney	25	0.704491	0.2	52.0538	3.42894	12.4764	14.5347	0.247875	3.97633	7.67381	2.84024	1.6525	1.11544	35.1469	100	35	456	72	38		529	426	39		19.8									68.3	15.5
RSS-092	16	4	SK	C_Lebombo	HT	UCT/ANU(sparksource)	Sweeney	25			49.9433	3.78824	12.839	14.7954	0.235485	4.95542	9.33749	2.30366	1.03409	0.767886	39.8853	100	25	345	68	23		476	261	44	71	55
RSS-110	16	4	SK	C_Lebombo	HT	UCT/ANU(sparksource)	Sweeney	25			50.5327	4.18259	12.8066	14.6814	0.186353	4.048	7.00895	2.40188	3.28188	0.869648	35.3254	100	40	450	55	87		1085	875	46	13.4	41
RSS-114	16	4	SK	C_Lebombo	HT	UCT/ANU(sparksource)	Sweeney	25			51.4607	3.57031	12.5956	14.7627	0.251283	3.5389	7.73742	2.58612	2.16732	1.32971	32.1977	100	35	351	51	45		1010	698	36		8.4
RSS-156	16	4	SK	C_Lebombo	HT	UCT/ANU(sparksource)	Sweeney	25			50.0339	3.75947	13.5279	13.6143	0.205436	4.88937	9.14189	2.62958	1.50995	0.68821	41.5696	100	33	313	38	28		681	707	47	14	48
RSC-085	16	4	SK	C_Lebombo	HT	UCT/ANU(sparksource)	Sweeney	25			50.9959	3.73317	12.1792	15.9418	0.257816	4.0838	8.21916	2.32034	1.45408	0.814697	33.6634	100	37	447	80	29		473	266	41		26
CL115	16	4	SK	C_Lebombo	HT	UCT/ANU(sparksource)	Sweeney	25	0.704808	-2.7	50.7269	3.71397	13.7202	13.6987	0.194395	4.55294	9.1775	2.44529	1.23799	0.532029	39.7009	100	27	327	35	24	0.48	644	6.81	48	13.3	47	8.5		4.9	1.13	8.4	54	122	15.6	68	13.2	3.5	10.9	1.6	8.9	1.6	3.9	0.45
RSS-002	16	4	SK	C_Lebombo	HT	UCT/ANU(sparksource)	Sweeney	25	0.706324	-8	53.4631	3.35759	13.3374	10.6159	0.154966	5.07254	8.92601	1.95257	2.5621	0.557876	48.6273	100	27	425	37	50		830	1110	43	141	61	10.4		5.42	1.24	8.1	64.1	139	17.4	72	13.6	3.82	10.1	1.46	7.63	1.28	3
CL100	16	4	SK	C_Lebombo	HT	UCT/ANU(sparksource)	Sweeney	25			55.3356	3.22433	12.7131	10.159	0.153539	5.09751	7.88169	2.25191	2.66135	0.522034	49.8496	100	19.2	396	31	54	0.41	955	1100	44	172	68	9.6		5.4	1.13	11.8	57	138	18.3	70	13.6	3.85	9.5	1.37	7.1	1.25	2.96	0.36
CL120	16	4	SK	C_Lebombo	HT	UCT/ANU(sparksource)	Sweeney	25	0.706183	-8.2	52.8828	3.00329	13.4168	11.1809	0.144488	5.83114	7.45147	2.68336	2.90009	0.505709	50.8148	100	27	333	35	60	0.17	1175	1140	53	112	103	8.8		4.8	1.1	17.7	46	110	14.1	60	13.2	3.86	9.7	1.39	7.6	1.38	3.3	0.41
RSS-138	16	4	SK	C_Lebombo	HT	UCT/ANU(sparksource)	Sweeney	25	0.705125	-6.1	55.791	3.62056	14.536	12.1611	0.161153	0	7.93945	2.75034	2.27762	0.762789	0	100	23	401	42	48		669	1080	43	4.5	27
RSS-008	16	4	SK	C_Lebombo	HT	UCT/ANU(sparksource)	Sweeney	25			54.0315	3.25238	12.9571	10.6959	0.178356	5.78085	7.91063	2.18224	2.47601	0.535069	51.7064	100	23	397	34	60		986	1055	47	180	73
RSS-026	16	4	SK	C_Lebombo	HT	UCT/ANU(sparksource)	Sweeney	25			51.7327	3.52389	11.8971	11.7556	0.157786	7.30023	9.10951	2.00914	1.97758	0.536472	55.1607	100	20	374	35	41		627	682	53	267	101
RSS-184	16	4	SK	C_Lebombo	HT	UCT/ANU(sparksource)	Sweeney	25			52.7153	3.12348	11.5984	10.7624	0.170565	7.62213	9.7009	1.8016	1.99348	0.511696	58.3847	100	21	366	31	23		879	1240	49	420	159
RSV-004	16	4	SK	C_Lebombo	HT	UCT/ANU(sparksource)	Sweeney	25			53.2254	3.19053	12.1859	10.9745	0.170731	7.21338	10.0198	1.18445	1.33384	0.501522	56.5608	100	17.5	346	32	16.7		579	891	44	322	115
RSV-020	16	4	SK	C_Lebombo	HT	UCT/ANU(sparksource)	Sweeney	25			52.3893	3.05021	13.8908	10.8948	0.164876	5.46152	9.84103	1.63845	2.1743	0.494628	49.8257	100	16.7	355	36	41		640	741	50	119	115
CL111	16	4	SK	C_Lebombo	HT	UCT/ANU(sparksource)	Sweeney	25			53.1416	3.01642	13.584	10.9751	0.141711	6.22516	8.33058	1.94347	2.15603	0.485866	52.9107	100	14	336	31	40		719	784	118	104	109
Z.1653.2	16	4	SK	Ahlmann	HT	Keele/Durham	Riley	1			49.1954	4.16496	14.7148	13.0748	0.183299	5.56007	9.15477	2.59674	0.987779	0.366598	45.7233	99.9993	34.4	373	44.4	41.6	1.7	797	549	44.1	125	85	9.17	2.21	4.11	0.94	5.11	41.76	93.21	13.04	58.09	12.28	3.68	11.8	1.67	8.83	1.62	3.91	0.59
Z.1804.3	16	4	SK	Ahlmann	HT	Keele/Durham	Riley	1	0.70475	1.6	50.3965	3.96734	9.61593	11.7235	0.174276	11.533	9.67744	1.70175	0.912386	0.297294	66.0877	99.9994	22.5	343	33.4	12	1.1	314	509	53.4	702	419	8.68	1.52	2.55	0.63	4.29	26.8	66.01	10.15	47.38	10.89	3.27	10.42	1.41	7.05	1.23	2.89	0.42
Z.1825.1	16	4	SK	Ahlmann	HT	Keele/Durham	Riley	1	0.704942	0.4	49.6085	5.4729	9.76414	11.9562	0.15548	9.24588	10.4794	2.10416	0.860323	0.352421	60.5041	99.9994	29.5	517	46.7	30.4	4.8	512	817	49.3	652	226	13.77	2	3.58	0.73	4.44	42.19	103.43	16.24	75.7	16.98	5.02	15.3	2.07	10.4	1.82	4.11	0.59
Z.1825.3	16	4	SK	Ahlmann	HT	Keele/Durham	Riley	1	0.704768	0.4	49.4503	5.03755	9.63304	11.8216	0.154211	11.8742	9.37602	1.72716	0.56544	0.359825	66.5528	99.9994	27.7	481	43.4	25.5	2.5	465	774	56.7	733	425	12.76	1.83	3.28	0.52	4.02	38.75	94.63	14.94	68.86	15.57	4.58	14.02	1.88	9.45	1.67	3.75	0.53
Z.1826.1	16	4	SK	Ahlmann	HT	Keele/Durham	Riley	1	0.705374	1.5	49.3273	4.39082	8.81248	11.926	0.154244	14.4064	8.7405	1.47046	0.431884	0.339337	70.5275	99.9994	22	413	38.6	21.9	5.1	337	584	66.4	834	666	10.82	1.5	2.08	0.51	2.96	27.68	71.15	11.69	55.57	12.95	3.94	12.09	1.67	8.4	1.47	3.32	0.47
Z.1826.2	16	4	SK	Ahlmann	HT	Keele/Durham	Riley	1	0.704798	2.4	49.2754	4.43087	8.64535	11.9693	0.154565	14.7661	8.66596	1.32926	0.422478	0.340043	70.9628	99.9994	21.1	408	38.2	19.8	4.3	319	569	66.4	865	675	10.65	1.44	2.04	0.94	2.82	27.14	70.24	11.57	55.24	13.11	3.95	11.93	1.67	8.38	1.49	3.36	0.47
Z.1831.5	16	4	SK	Ahlmann	HT	Keele/Durham	Riley	1	0.705868	-4.6	56.3327	4.13168	10.247	9.34921	0.143889	5.9303	7.91391	1.83973	3.70001	0.411112	55.6846	99.9995	30.4	568	35.6	59.2	0.3	1352	557	40	390	160	14.41	1.94	4.86	0.86	7.67	67	150.04	22.46	96.61	17.97	4.63	13.26	1.68	8.07	1.36	3.05	0.43
Z.1833.1	16	4	SK	Ahlmann	HT	Keele/Durham	Riley	1	0.705416	-4.1	47.9435	4.1262	9.05878	11.8726	0.157089	15.3947	8.51421	1.81176	0.722608	0.397958	71.9781	99.9994	27.7	479	34.9	31.1	16	713	983	71.2	859	787	12.18	1.8	4.58	0.84	5.77	60.92	140.38	20.64	85.58	15.65	4.26	11.94	1.59	7.77	1.32	3.03	0.42
Z.1833.2	16	4	SK	Ahlmann	HT	Keele/Durham	Riley	1	0.704942	-4.3	47.7088	4.24031	8.41733	12.3663	0.168769	15.2314	8.8287	1.90919	0.74891	0.379729	70.9297	99.9994	27.5	477	34.8	33.4	14.3	702	1005	71.1	918	789	11.98	1.77	4.5	0.85	5.64	59.79	137.87	20.27	84.5	15.41	4.18	11.69	1.55	7.64	1.3	2.96	0.42
Z.1838.1	16	4	SK	Ahlmann	HT	Keele/Durham	Riley	1	0.705501	-1.2	48.2649	4.15485	7.82027	11.9458	0.156197	16.4944	8.05978	1.89519	0.833052	0.374873	73.2282	99.9994	32.6	444	34.6	54	2.1	561	775	72.2	965	885	11.17	2.33	3.73	0.98	4.82	47.5	111.49	16.69	72.24	14.55	3.98	11.4	1.52	7.53	1.29	2.96	0.42
A309	16	4	SK	Ahlmann	HT	Keele/Durham	Riley	1	0.70482	-1	50.8771	4.29548	13.8185	11.9319	0.182355	5.06543	9.64457	2.65428	1.01309	0.516673	45.6811	99.9994	31.7	344	45.9	46.9	1.7	947	615		127	76		2.13	3.8	0.86	4.81	43.18	92.43	11.72	52.49	13.01	3.94	11.96	1.78	9.91	1.79	4.34	0.57
24781	16	4	SK	R_Nhavudez	HT	GTK	Manninen	36			50.6921	2.6621	13.7695	14.3538	0.224392	5.05901	9.74064	2.6519	0.571179	0.27539	41.114	100	14	190	42	11		155	220		70	33
23476-B (dike)	16	4	SK	C_Lebombo	HT	GTK	Manninen	36			52.7594	3.25537	13.1643	14.0031	0.204098	3.28598	7.32713	2.95943	2.03078	1.01029	31.7339	100	45	598	72	48		679	355
23642 (dike)	16	4	SK	C_Lebombo	HT	GTK	Manninen	36			49.2834	2.22703	16.9089	13.2386	0.144345	4.45406	10.3309	2.64975	0.340241	0.422723	39.9936	100	27	270	46	11		313	395		166	114
25-KHG-90	16	4	SK	Vestfjella	HT	WSU	Luttinen	26	0.704	2.5	47.32	3.69	12.72	16.7191	0.25	5.7	9.73	2.73	0.72	0.42	40.3116	99.9991	16.49	212	42	17	0.76	241	277		120	62	6.02	0.99	1.24	0.3	2.94	18.68	42.93	5.9	28.59	8.78	2.81	9.5	1.58	9.01	1.77	4.46	0.59
33-KHG-90	16	4	SK	Vestfjella	HT	WSU	Luttinen	26			51.98	3.15	13.01	13.2593	0.17	5.56	9.67	2.4	0.51	0.3	45.3755	100.009	8.76	177	43	5	0.25	180	286		143	115	5.17	0.53	1.4	0.33	2.95	17.79	39.86	5.39	25.51	7.7	2.62	8.75	1.48	8.98	1.75	4.4	0.58
P9-KHG-90	16	4	SK	Vestfjella	HT	WSU	Luttinen	8			50.97	2.84	12.67	14.5492	0.23	5.33	10.44	2.18	0.52	0.29	42.053	100.019	9.32	173	45.09	11		111	215		109	42	4.96	0.65	1.29	0.33	2.37	13.8	31.64	4.46	21.37	7.2	2.46	8.41	1.45	8.75	1.75	4.48	0.63
AVL/P1-03	16	4	SK	Vestfjella	HT	WSU	Luttinen	8			50.764	2.80522	12.9426	14.3027	0.240769	5.48629	10.4653	2.24268	0.466033	0.283718	43.1776	99.9993	9.06	173	43.43	11.2	0.34	135	192		106	575	5	0.59	1.48	0.35	2.32	13.6116	33.3231	4.88663	23.0808	7.11165	2.34232	8.15708	1.43832	8.85329	1.74995	4.53238	0.627848
359f-AVL	16	4	SK	Vestfjella	HT	WSU	Luttinen	26	0.705231	2	50.3	4.26	13.39	18.369	0.31	3.97	5.86	2.53	0.45	0.57	29.9787	100.009	20.59	291	62	9	0.5	227	225		57	64	8.18	1.23	2.3	0.59	4.89	26.08	60.22	8.22	40.41	12.23	4.27	13.46	2.22	12.93	2.48	6.27	0.85
AL/PD8-98	16	4	SK	Vestfjella	HT	WSU	Luttinen	8			49.1248	3.97855	12.0712	16.3322	0.245877	4.6241	9.75412	2.34747	1.02196	0.498836	35.9331	99.9991	23.0342	270	55.9928	23.5856	0.882919	226.095	295		78	52	7.6597	1.50269	2.75829	0.624765	3.26637	26.3951	59.1625	7.88525	37.9153	11.3548	3.37015	12.1735	1.99017	11.5676	2.2105	5.45305	0.727039
AL/PD9-98	16	4	SK	Vestfjella	HT	WSU	Luttinen	8			50.0425	2.87979	13.7114	14.0635	0.216389	4.75247	10.2026	2.16389	1.48641	0.480303	40.0992	99.9993	18.8261	210	39.7101	23.7294	0.549683	400.037	355		95	52	5.66888	1.22488	3.12089	0.934208	2.83678	26.774	56.5797	7.23484	33.0311	8.83521	2.65038	8.85428	1.43106	8.35118	1.56913	3.80302	0.49949
AL/PD11-98	16	4	SK	Vestfjella	HT	WSU	Luttinen	8	0.704317	2.7	48.2788	3.27935	13.3686	15.5108	0.23395	5.155	10.3809	2.24835	1.14443	0.399032	39.7001	99.9992	17.6773	205	41.26	28.0409	0.665138	273.747	330		84	62	5.54609	1.2416	3.66705	0.488638	1.86571	21.5865	47.0675	6.28647	29.8722	8.49829	2.88244	9.07928	1.48308	8.60006	1.62422	4.11657	0.543175
AL/KB19-98	16	4	SK	Vestfjella	HT	WSU	Luttinen	8	0.703814	2.8	49.354	3.53297	12.9596	14.2102	0.215994	5.41505	10.3738	2.47429	1.05462	0.408664	43.0162	99.9993	14.8925	252	37.0005	21.0089	0.393172	271.192	351		133	82	6.68517	0.953098	1.94654	0.5362	4.68176	22.2571	51.991	7.16237	34.3952	9.42585	3.09278	9.24662	1.43095	7.98366	1.46819	3.60621	0.47055
x3-KHG-91	16	4	SK	Vestfjella	HT	WSU	Luttinen	8			47.683	4.119	12.633	16.6111	0.24	4.835	10.231	2.25	0.926	0.471	36.5725	99.9991	17	253	38	15		409	341		56	44
AL/UP1-98	16	4	SK	Vestfjella	HT	WSU	Luttinen	8			47.7958	2.92175	13.5721	15.1622	0.218449	5.69383	10.9932	2.82163	0.536009	0.284186	42.6577	99.9992	13.5	181	28	4		201	444		77	74
AL/UP5b-98	16	4	SK	Vestfjella	HT	WSU	Luttinen	8			46.0129	4.13964	13.2497	15.9883	0.213541	5.28767	11.4905	2.60316	0.325395	0.688414	39.5826	99.9992	15.2787	275	42.3624	4.32487	0.0380636	347.706	368		67	57	7.20682	1.0249	1.48405	0.36995	2.62309	25.6314	60.1205	8.23012	39.8057	10.7635	3.65257	10.487	1.59681	9.03128	1.68447	4.11764	0.538925
AL/UP7b-98	16	4	SK	Vestfjella	HT	WSU	Luttinen	8	0.703618	3.9	48.2634	3.23676	12.8541	16.5073	0.254656	5.40639	10.2065	2.23329	0.707378	0.329436	39.3498	99.9991	11.8191	192	41.9552	14.5185	0.180485	252.27	246		119	70	5.19905	0.819272	1.41694	0.374643	1.6893	16.5129	37.5069	5.17291	25.2822	7.91506	2.51566	8.72957	1.47227	8.69618	1.66952	4.21836	0.552989
AL/BR1-98	16	4	SK	Vestfjella	HT	WSU	Luttinen	8	0.703987	2.8	47.6205	3.14099	13.2476	16.2805	0.24776	5.92602	10.0823	2.53828	0.566309	0.348887	41.8964	99.9991	11.2385	190	41.1586	17.2328	0.479426	145.65	243		148	95	5.16076	0.734849	1.58635	0.364588	2.98649	15.3597	35.4623	4.93549	24.4848	7.59119	2.40805	8.47002	1.40994	8.33912	1.6377	4.05247	0.545711
21-mk-91	16	4	SK	Vestfjella	HT	WSU	Luttinen	8	0.703508	4.3	48.477	4.435	11.928	16.7601	0.248	4.477	9.155	2.964	0.998	0.558	34.6047	100	23.72	289	59.02	26	1.55	312	296		67	32	8.45	1.4	2.45	0.64	3.9	27.63	62.19	8.54	41.62	11.84	3.51	13.53	2.14	12.67	2.37	5.75	0.78
24-mk-91	16	4	SK	Vestfjella	HT	WSU	Luttinen	8			47.054	4.77	11.844	16.6331	0.242	5.554	9.875	2.686	0.909	0.432	39.8124	99.9991	21.6	242	47	29		304	263		97	54
RSC-38	16	4	SK	C_Lebombo	HT	WSU	Luttinen	0	0.704561	1.7	50.2156	3.86428	12.1391	16.7644	0.223161	3.75484	7.50795	3.36569	1.33873	0.82634	30.7333	100	36.6787	445.227	60.345	40.613		809.944	523.279		2.2655	34.475	11.3002	2.3749	5.6681	1.28362	6.83397	53.8228	120.356	16.0083	68.8229	15.9926	4.57542	14.9536	2.31314	13.1229	2.43916	5.98941	0.798526
RSS-150	16	4	SK	C_Lebombo	HT	WSU	Luttinen	0	0.704702	0.2	48.9978	4.33795	12.6201	16.0131	0.208713	4.58125	8.70921	2.42016	1.44438	0.667245	36.1734	100	32.374	403.923	59.1188	32.9575		503.288	305.422		55.8495	55.751	10.432	2.15188	4.8418	1.05913	5.79697	47.4578	105.263	13.9016	59.0983	13.4914	3.69869	13.1117	2.05914	12.3964	2.38842	6.09952	0.85285
RSV-31	16	4	SK	C_Lebombo	HT	WSU	Luttinen	0	0.704984	-6.9	52.6977	3.38665	11.385	12.0924	0.144339	6.80087	8.71326	2.08405	2.21437	0.481312	52.6989	100	17.9883	361.875	34.4503	40.8389		859.379	1096.27		292.939	89.3395	9.33801	1.18992	4.16283	0.911695	6.70415	45.3478	100.587	13.6324	58.6386	12.7275	3.89924	10.6405	1.52739	8.06099	1.42452	3.36209	0.426003
RSV-18	16	4	SK	C_Lebombo	HT	WSU	Luttinen	0	0.706536	-8.3	52.3574	2.98072	13.1212	11.9121	0.161854	5.33852	9.63838	2.01675	2.03149	0.441619	47.0281	100	15.3719	326.974	34.4415	30.0815		719.293	784.445		129.429	104.903	8.61057	1.0377	4.57282	0.957172	7.79316	42.3099	92.353	12.3381	53.0453	11.8056	3.59455	10.2405	1.47318	8.00904	1.41456	3.36868	0.443863
CL-372	16	4	SK	C_Lebombo	HT	WSU	Luttinen	0			51.7903	1.87254	15.9848	12.6011	0.149645	4.28181	9.37228	3.08446	0.656643	0.20644	40.2317	100	7.8931	150.818	30.0904	17.5484		247.799	388.184		93.378	87.862	4.09723	0.53214	2.63745	0.543001	4.56554	17.4256	38.162	5.05186	22.1076	5.88057	2.07734	6.41687	1.06375	6.19306	1.20847	3.05898	0.404812
RSS-152	16	4	SK	C_Lebombo	HT	WSU	Luttinen	0			51.0983	2.9446	13.5926	13.1909	0.178942	5.07699	9.38453	2.7234	1.33489	0.474821	43.2608	100	31.1437	338.355	38.1581	28.0549		638.305	667.548		60.873	62.3505	8.59189	1.95635	5.29015	1.14334	7.14769	49.873	107.26	13.7953	57.0513	12.1038	3.6708	10.6551	1.57137	8.71093	1.58035	3.80695	0.512111
Z1605.13	16	4	SK	Theron	HT	Keele/Durham	Leat	12	0.704903	-1.2	52.5633	3.10509	13.1002	14.1433	0.213094	4.05894	7.83375	2.79052	1.75549	0.436336	36.2454	100	19.22	269	72.2				286					1.07	4.11			34.42	75.55			11.55
N356	16	15	SK	Mwenezi	E-picrites	Tasmania	Kamenetsky	14	0.70627	-10.9	50.7102	2.57624	8.43133	10.7277	0.132376	16.5572	5.94674	1.44595	3.00392	0.468407	75.354	100	29.1	426	23.3	55.4	0.28	1356	1107	64.8	859	775	10.5	1.92	6.21	1.18	9.67	74.37	152.6	19.01	79.9	13.27	3.37	9.45	1.18	5.77	0.97	2.33	0.29
KA24	16	4	SK	Mwenezi	HT	Adelaide	Kamenetsky	14			49.43	3.49454	7.44488	13.3051	0.162065	15.8419	7.42462	1.12433	1.32691	0.44568	70.2263	100	10.94	345	27.6	25.4	0.91	569	833	63.8	977	686	10.1	1.4	2.73	0.62		50.7	100.7	13.53	58.7	13.64	3.8	11.05	1.23	7.02	1.19	2.72	0.41
KA29	16	4	SK	Mwenezi	HT	Adelaide	Kamenetsky	14			48.0188	2.35556	6.90353	14.8225	0.173353	18.9669	6.15913	1.00953	1.26446	0.326312	71.7103	100	10.07	236	19.7	29.6	1.9	457	624	94.5	1224	801	6.9	1	2.77	0.52		42.3	83.1	10.55	43.6	8.82	2.59	7.29	0.9	4.76	0.83	2	0.37
KP106	16	4	SK	Mwenezi	HT	Adelaide	Kamenetsky	14			46.7872	2.46085	5.41801	13.2601	0.155096	24.0709	4.5288	0.516986	2.40916	0.392909	78.2422	100	23.26	298	17.7	57	0.55	747	817	100.1	1054	1338	8	1.8	4.53	0.6	5	58.3	130.9	16.75	66.7	10.05	2.87	7.21	0.83	4.51	0.68	1.75	0.27
KP108	16	4	SK	Mwenezi	HT	Adelaide	Kamenetsky	14			46.9012	2.21678	5.75746	12.6939	0.153943	24.8053	4.69012	1.59074	0.810766	0.379726	79.4706	100	18.92	281	15.6	52.3	0.69	841	834	95.4	824	1491	7.4	1.7	4.07	0.9		48.1	109.9	13.15	54.8	9.59	2.43	6.69	0.78	3.97	0.75	1.64	0.26
KP111	16	4	SK	Mwenezi	HT	Adelaide	Kamenetsky	14			49.8115	3.13167	7.67629	12.0812	0.147621	16.6074	6.31607	1.55002	2.12996	0.548306	73.1409	100	24.34	404	24.1	85.6	2.34	1110	1102	65.8	862	816	10.8	2.3	6.07	1.23	8	71.4	148.1	19.54	79.5	14.2	3.84	9.71	1.08	5.84	1	2.24	0.34
KP112	16	4	SK	Mwenezi	HT	Adelaide	Kamenetsky	14			45.8173	1.87072	4.7228	13.3029	0.153338	27.3452	4.15034	0.429345	1.89116	0.316898	80.2842	100	14.15	234	14.4	45.7	1.19	678	659	104.3	1182	1569	6.2	1.2	3.41	1.01		46.4	150.2	15.81	59.6	9.06	2.67	6.07	0.72	3.69	0.62	1.43	0.21
KP121	16	4	SK	Mwenezi	HT	Adelaide	Kamenetsky	14			49.5906	2.88449	7.90411	13.0959	0.153976	15.685	6.95972	1.35499	1.92983	0.441398	70.3495	100	12.83	310	24	41.7	0.76	665	794	70.6	933	778	8.1	1.6	3.57	0.62	5	48	104.7	12.92	56.8	11.02	3.17	8.64	1.08	5.76	0.98	2.34	0.34
KP142	16	4	SK	Mwenezi	HT	Adelaide	Kamenetsky	14			51.1274	3.47756	7.69372	12.3121	0.143616	14.8232	6.16524	1.11815	2.61587	0.523173	70.4581	100	14.83	453	26	46.7	1.12	1194	1304	71.2	949	737	12.1	2.4	5.58	1.01	8	90.2	177.5	23.12	91.8	16.23	4.42	11.43	1.16	6.56	1.1	2.42	0.35
KP144	16	4	SK	Mwenezi	HT	Adelaide	Kamenetsky	14			49.6544	2.88012	7.31569	12.4124	0.150529	18.234	5.47924	1.16409	2.28804	0.42148	74.4252	100	21.77	385	21	45	0.74	1096	1220	78.7	826	936	9.8	2.6	6.23	1.27	7	69.3	154.4	18.78	75.1	12.5	3.27	8.79	1.02	5.07	0.83	2	0.29
KP97	16	4	SK	Mwenezi	HT	Adelaide	Kamenetsky	14			47.451	2.78045	6.11088	13.2764	0.152772	21.1029	5.19425	0.27499	3.19803	0.458316	75.8964	100	18.73	307	19.4	67.7	0.51	665	820	88.8	932	1179	7.9	1.3	3.5	0.34		38.4	95.7	12.25	56.4	9.78	2.73	7.36	0.93	4.59	0.79	1.87	0.25
KS41	16	4	SK	Mwenezi	HT	Adelaide	Kamenetsky	14			51.4051	2.96013	8.13777	11.8975	0.144396	14.6666	5.9512	1.49553	2.81573	0.526016	70.9473	100	13.43	445	24.2	39.6	0.88	1598	1232	63.3	829	671	11.7	1.8	4.73	0.74	9	74.1	148.1	19.68	79.6	14.3	3.61	9.69	1.02	5.78	0.96	2.22	0.32
Z6	16	4	SK	Tuli_Oka	HT	Lyon/Chemex	Jourdan	4	0.705324	-8.5	49.7657	3.1201	7.89386	11.1082	0.156005	17.587	6.51062	1.24804	2.10087	0.509617	75.8242	100	26.6811	422.035	22.8423	28.6593		948.369	1042.98	67.3	878.8	836.7	10.7059	3.25026	4.8437	1.0303	6.8355	73.425	138.521	17.5958	73.2892	13.0735	3.50466	10.7557	1.13261	5.75812	0.922113	2.37884
Z10	16	15	SK	Tuli_Oka	E-picrites	Lyon/Chemex	Jourdan	4	0.70518	-9.2	50.2892	3.46679	8.85381	10.8806	0.155694	14.1682	7.4837	1.59846	2.55339	0.55012	72.0633	100	16.6824	437.77	25.3389	36.783		1115.03	1160.89	61.2	857	641	11.2148	1.51632	4.92446	0.97529	7.89691	76.676	143.535	18.6244	78.3242	14.2531	3.81589	11.7307	1.25261	6.37414	1.01255	2.63063
Z4	16	15	SK	Tuli_Oka	E-picrites	Lyon/Chemex	Jourdan	4	0.70506	-9.4	50.5057	3.29385	8.47285	11.035	0.145012	14.6669	7.55099	1.42941	2.3927	0.507543	72.4743	100	15.2534	399.186	24.153	31.1822		1051.04	1068.11	63.3	960.2	693.8	10.5178	1.7302	4.64801	0.924852	7.35799	72.4071	132.79	17.495	71.3086	13.3977	3.60959	11.0374	1.18167	6.05533	0.970872	2.49027
Z42	16	4	SK	Tuli_Oka	HT	Lyon/Chemex	Jourdan	4			50.7163	2.45148	9.13542	11.1706	0.14667	15.5994	6.9249	1.40384	2.07433	0.37715	73.4492	100	15.662	312.464	21.0766	38.3365		868.817	796.674	67	976	655.7	8.30806	1.31409	5.08103	0.913809	6.66739	58.2883	139.011	14.1726	58.2805	10.7128	2.89269	9.25445	0.981297	5.12292	0.850199	2.23022
Z9	16	15	SK	Tuli_Oka	E-picrites	Lyon/Chemex	Jourdan	4	0.70547	-8.2	51.3191	2.81546	8.63547	10.5777	0.147076	15.9788	7.10168	1.49177	1.48127	0.451734	74.953	100	9.47125	332.449	22.6068	47.4109		705.567	810.652	59.4	920.4	714.8	8.50912	0.990114	2.54932	0.522215	5.11775	37.0662	85.7735	11.3682	51.6347	10.9383	3.05291	9.06866	1.04948	5.57426	0.903454	2.35894
SA34	16	4	SK	Tuli_Oka	HT	Lyon/Chemex	Jourdan	4			51.2562	3.16601	10.0774	10.762	0.14485	12.664	7.61497	1.98651	1.84166	0.486282	69.9797	100	13.1589	397.377	27.1454	46.6754		807.64	975.39	55.3	650.7	498.7	10.4371	3.14502	3.75492	0.713768	6.51	50.5303	92.151	12.6034	56.9903	13.2866	3.69437	11.0926	1.21702	7.23766	1.11703	3.14669
Z5	16	15	SK	Tuli_Oka	E-picrites	Lyon/Chemex	Jourdan	4	0.705454	-8.5	51.3678	3.25482	9.03422	10.701	0.156482	13.5618	7.80323	1.66914	1.92994	0.521606	71.5146	100	13.149	370.921	25.6963	28.6527		1245.28	1355.29	60.8	886.1	602.7	9.71132	1.24356	4.10797	0.845143	7.57139	51.5044	114.817	15.2459	66.9222	12.9599	3.61038	10.9489	1.20403	6.31064	1.02356	2.63323
Bo28	16	4	SK	Tuli_Oka	HT	Lyon/Chemex	Jourdan	4			50.1506	3.26911	7.93331	10.8387	0.156168	16.2206	7.13165	1.44715	2.32169	0.53097	74.7768	100	23.36	375	25.98	38.19		850.6	1009.51	65.8215	889.139	705.5	9.62	1.61	4.12	0.83	8.89	50.77	114.16	16.31	66.45	13.21	3.32	10.74	1.24	5.6	1.01	2.57
Bo38	16	4	SK	Tuli_Oka	HT	Lyon/Chemex	Jourdan	4	0.7052	-5	50.0101	2.96835	8.51475	11.8944	0.164338	15.6737	7.63144	1.50985	1.18118	0.451929	72.3023	100	11.8023	304.001	22.3746	17.9861		587.058	885.673	66.2	1027.7	710	7.00161	1.16427	2.52869	0.532069	3.92502	32.0159	81.1202	9.36872	47.3091	10.4193	2.83455	10.257	1.03794	5.91845	0.945516	2.38307
Z33	16	4	SK	Tuli_Oka	HT	Lyon/Chemex	Jourdan	4			47.606	1.68314	6.16114	11.8635	0.166236	25.3095	5.50658	0.9143	0.571438	0.218185	80.8656	100	5.32796	183.533	14.926	13.2197		276.784	504.531	85	940.2	1481.7	3.24485	0.803422	1.07865	0.246887	2.25225	10.7791	26.6027	3.73669	18.2643	4.76193	1.54379	4.08314	0.623672	3.61651	0.607055	1.66397
Bot0022	16	4	SK	Tuli_Oka	HT	Lyon/Chemex	Jourdan	4			50.2774	3.54912	14.349	12.106	0.183049	5.6135	9.81346	2.58302	1.13897	0.386437	47.8779	100	23.92	393	32.47	23.47		369.92	529.58	44.7678	119.2	74.8	7.37	1.57	3.25	0.72	6.08	30.25	69.43	9.61	39.31	9.01	2.63	8.46	1.12	6.06	1.22	3.06
Bot0030	16	4	SK	Tuli_Oka	HT	Lyon/Chemex	Jourdan	4			49.6448	2.94796	8.28982	11.8331	0.177714	16.0151	7.75668	1.69351	1.20218	0.439057	72.8341	100	17.16	297	26	20.26		537.96	804.73	65.5991	994.633	707.3	7.69	1.16	3.29	0.58		32.75	78.34	10.83	46.48	10.62	2.83	8.89	1.11	5.38	1	2.39
Bo39	16	4	SK	Tuli_Oka	HT	Lyon/Chemex	Jourdan	4	0.70644	-5.8	50.5366	3.06792	8.90957	11.6187	0.157599	14.8248	7.95347	1.66004	0.809006	0.462289	71.6521	100	15.7	306.5	27.5	31.4		559.1	916.9	59.9	899	633.7
Bot0012	16	4	SK	Tuli_Oka	HT	Lyon/Chemex	Jourdan	4			52.5963	3.59366	14.1254	11.0932	0.155795	4.92311	8.3402	2.94971	1.66181	0.56086	46.7843	100	22.8	421	37.84	28.57		831.36	972.71	39.9335	61.2388	70.9	10.57	1.5	5.16	0.97	10.33	49.57	109.75	15.15	62.38	13.18	3.54	11.59	1.5	7.52	1.44	3.59
Bot0064	16	4	SK	Tuli_Oka	HT	Lyon/Chemex	Jourdan	4			51.0325	4.05776	12.6805	13.3379	0.196677	5.16536	9.65787	2.34977	1.04549	0.476165	43.4123	100	20.89	468	42.7	14.46		491.69	659.04	43	76.4	55	8.15	1.41	3.06	0.68		32.74	79.78	11.15	46.89	11.03	3.13	10.37	1.49	7.79	1.61	4.06
Bot0009	16	4	SK	Tuli_Oka	HT	Lyon/Chemex	Jourdan	4			52.4708	4.09928	13.7715	11.9434	0.145291	3.88134	7.44097	2.84355	2.60486	0.7991	39.1644	100	30.2	487	46.16	50.07		965.19	944.96	41.3656	26.5574	56.9	12.29	2.04	6.49	1.2	9.96	63.72	138.76	19.82	78.71	17.1	4.55	15.14	1.87	9.15	1.79	4.42
Bo48	16	4	SK	Tuli_Oka	HT	Lyon/Chemex	Jourdan	4			49.8722	3.67415	16.8049	10.5718	0.143282	4.56454	9.69197	2.96798	1.21789	0.491251	46.1008	100	27.6	326.5	32.2	19.9		545.5	870.9	36.9	105.7	82.4
Bot0067	16	4	SK	Tuli_Oka	HT	Lyon/Chemex	Jourdan	4			49.3159	3.375	18.0204	9.75464	0.132954	4.3875	10.1352	2.99659	1.35	0.531818	47.1183	100	36.72	341	33.9	25.73		467.84	832.43	36.5	144.3	90.7	8.63	2.43	3.79	0.92	5.05	42.89	101.66	13.51	54.81	11.72	3.34	10.18	1.3	6.56	1.26	3.31
P8-1	16	4	SK	Tuli_Oka	HT	Lyon/Chemex	Jourdan	4			53.3902	3.82845	13.6493	11.748	0.166454	3.59957	7.0639	3.0586	2.71529	0.780254	37.771	100	31.97	516	51.67	51.77		957.12	951.66	38.6883	3.63027	53.2	13.8	2.04	6.85	1.32	10.65	68.27	156.1	21.39	85.26	18.96	4.86	16.07	2.1	10.22	1.98	5
Bo5	16	4	SK	Tuli_Oka	HT	Lyon/Chemex	Jourdan	4			52.4076	4.13608	13.6865	12.072	0.14549	3.89706	7.40961	2.81627	2.62922	0.800196	39.0057	100	31.38	479	48	52		993.05	947.29	41.2705	29.6843	60.7	12.93	2.06	6.58	1.25	56.96	65.15	144.55	20.18	80.29	17.09	4.75	15.6	1.96	9.39	1.88	4.54
Maun-5	16	4	SK	Tuli_Oka	HT	Lyon/Chemex	Jourdan	4	0.704834	-4.6	53.5655	3.99107	13.6599	11.5113	0.134939	3.716	8.22607	2.44447	2.07598	0.674694	39.0052	100	29.8	498	50.17	29.85		960.99	1005.56	39.4466	31.0485	73.1	13.11	1.89	6.3	1.24	10.78	63.22	145.74	19.76	78.69	17.18	4.7	15.77	1.98	9.62	1.84	4.69
P11-2	16	4	SK	Tuli_Oka	HT	Lyon/Chemex	Jourdan	4	0.705345	-7	54.0377	3.01418	14.3148	10.9418	0.15537	4.18464	7.59242	3.01418	2.0716	0.673271	43.1046	100	27.02	409	41.79	32.66		945.8	1036.05	35.9799	71.2566	43.7	10.85	1.79	6.33	1.19	9.31	59.08	138.15	18.07	71.27	14.79	4.09	13.32	1.67	8.02	1.58	3.94
Z44	16	4	SK	Tuli_Oka	HT	Lyon/Chemex	Jourdan	4			50.5304	2.45445	8.26158	12.3395	0.167112	14.6223	8.72114	1.27423	1.28467	0.344668	70.1265	100	10.9	256.7	26.3	25.9		480	609.7	69.2	1034.7	580.9
P11-1	16	4	SK	Tuli_Oka	HT	Lyon/Chemex	Jourdan	4			54.1642	3.06708	14.1253	10.8044	0.166916	4.21462	7.26084	3.00448	2.50374	0.688528	43.5905	100	27.25	419	42.95	46.02		925.01	952.82	36.5144	62.4064	42	10.59	1.73	6.29	1.21	10.08	60.57	136.44	18.3	70.8	15.17	4.1	13.4	1.71	7.99	1.62	3.91
Bo27	16	4	SK	Tuli_Oka	HT	Lyon/Chemex	Jourdan	4	0.70561	-7.8	52.5125	3.62155	14.1758	11.1167	0.144862	4.84253	8.23645	2.6903	2.1005	0.558754	46.3211	100	22.32	360	37.06	27.4		824.43	925.4	43.0446	56.8342	72.1	9.78	1.5	5.02	0.92	9.95	48.5	107.22	15.03	59.77	12.9	3.6	11.46	1.44	7.38	1.44	3.46
Bo6	16	4	SK	Tuli_Oka	HT	Lyon/Chemex	Jourdan	4			52.3958	4.08292	13.7269	11.9329	0.165384	4.04158	7.38027	2.88389	2.59446	0.795911	40.1534	100	31.2	462	47.72	53.97		977.16	967.9	39.6476	26.7938	55	12.24	2.07	6.52	1.27	11.52	65.46	142.4	20.13	79.55	17.18	4.56	15.5	1.97	9.51	1.84	4.58
Bot0091	16	4	SK	Tuli_Oka	HT	Lyon/Chemex	Jourdan	4	0.704866	-1.4	51.7357	3.04627	13.566	12.6636	0.19293	5.39189	9.85975	2.55886	0.639716	0.345243	45.7542	100	13.4986	295.799	30.6607	36.3704		319.974	470.802	43.6	83.5	67.7	6.62721	5.57933	2.67168	0.591349	3.69562	25.3306	71.0907	7.70479	38.7715	9.0101	2.76739	6.27984	1.11801	7.4094	1.23022	3.75668
P11-3	16	4	SK	Tuli_Oka	HT	Lyon/Chemex	Jourdan	4			53.8028	2.99304	14.1938	11.7721	0.154281	3.75416	7.33347	2.90047	2.42735	0.668549	38.7158	100	27.59	418	43.44	48.72		960.21	956.44	35.3132	63.8105	38.7	10.84	1.77	6.47	1.19	10.5	62.06	141.19	18.32	72.92	15.29	4.11	13.65	1.74	8.3	1.61	4.08
Bo24	16	4	SK	Tuli_Oka	HT	Lyon/Chemex	Jourdan	4			51.5747	3.77272	15.3141	11.9627	0.116901	3.90025	8.47003	3.07132	1.23278	0.584506	39.2417	100	22.91	368	38.33	10.56		975.5	2253.6	43.657	65.433	76.4	9.95	1.54	5.08	0.98	9.85	47.07	105.36	14.96	60.72	13.33	3.65	11.82	1.56	7.39	1.5	3.67
Bot0058	16	4	SK	Tuli_Oka	HT	Lyon/Chemex	Jourdan	4			50.7505	3.53047	15.1995	11.9127	0.153945	4.16678	8.71328	3.00706	1.74471	0.82104	40.9297	100	41.13	455	48.83	32.6		547.8	671.63	38.9	67.5	61	11.54	2.66	4.96	1.12	5.51	53.75	128.87	17.58	72.5	16.05	4.16	13.99	1.83	9.33	1.85	4.59
Maun-3	16	4	SK	Tuli_Oka	HT	Lyon/Chemex	Jourdan	4			51.9497	4.0853	13.0956	12.2099	0.164854	4.91987	8.52091	2.49342	1.98856	0.571839	44.3894	100	25.04	407	44.2	35.85		704.38	907.84	47.5177	66.4021	73.9	10.98	1.64	4.76	0.96	21.95	49.5	115.34	16.04	65.71	14.65	4.12	13.17	1.72	8.77	1.69	4.12
Z30	16	4	SK	Tuli_Oka	HT	Lyon/Chemex	Jourdan	4		-6.5	46.1073	1.78373	7.39418	13.2506	0.186669	23.3129	5.72453	1.30669	0.622231	0.311116	77.705	100	16.0421	134.368	14.7443	12.8903		247.755	404.664	89.7	1291.8	954	3.63192	1.21097	1.61983	0.344067	2.87568	16.8521	37.1877	4.83704	21.9165	5.06733	1.62958	3.84953	0.596506	3.39285	0.580015	1.59055
Bot00104	16	4	SK	Tuli_Oka	HT	Lyon/Chemex	Jourdan	4			52.062	4.41997	13.7383	11.4447	0.124799	4.78396	7.79994	2.78718	2.24638	0.592796	45.2974	100	22.8	436.7	48.2	44.8		992.2	860.3	45.5	59.6	97.3
Bot0020	16	4	SK	Tuli_Oka	HT	Lyon/Chemex	Jourdan	4			50.4948	3.12764	10.9879	13.6917	0.195477	8.13802	9.58867	2.16054	1.16257	0.452684	54.0747	100	25.55	338	37.53	22.62		385.28	423.51	56.8	281.7	148.6	7.84	1.71	3.58	0.8		34.81	78.34	11.17	44.47	10.25	2.85	9.61	1.34	6.88	1.41	3.51
Bot0099	16	4	SK	Tuli_Oka	HT	Lyon/Chemex	Jourdan	4			51.2093	3.9906	14.3888	11.5589	0.164561	4.64884	9.50339	2.87981	1.11079	0.545108	44.3432	100	32.22	352	39.33	36.82		546.19	676.96	41	104.3	82.7	9.27	2.13	4.17	0.91	5.04	42.2	101.69	13.63	54.36	12.29	3.47	11.13	1.51	7.35	1.49	3.69
Bot0063	16	4	SK	Tuli_Oka	HT	Lyon/Chemex	Jourdan	4			50.9062	2.68629	14.1081	12.0395	0.184554	6.17231	10.3453	2.38895	0.850999	0.317843	50.3868	100	13.51	291	32.86	15.39		263.48	435.43	41.9	135.6	88.2	5.48	0.89	1.84			21.39	52.4	7.37	31.6	7.75	2.28	7.34	1.05	6.04	1.23	3.15
Bot0068	16	4	SK	Tuli_Oka	HT	Lyon/Chemex	Jourdan	4			49.7893	3.6519	15.8009	11.2742	0.164593	4.77319	9.76241	2.73636	1.47105	0.576075	45.6136	100	36	369.6	41.9	32.1		631.8	697.1	40.4	81	78.7
Bot0043	16	4	SK	Tuli_Oka	HT	Lyon/Chemex	Jourdan	4			50.9713	4.01259	13.4375	12.4176	0.176264	5.1946	9.4664	2.42622	1.36864	0.528791	45.3161	100	33.42	397	45.07	23.89		514.52	501.83	41.9	105.1	63.2	10.47	2.2	4.65	1.01	7.73	44.62	104.66	14.25	56.54	12.83	3.34	11.55	1.6	8.4	1.72	4.34
Bo30	16	4	SK	Tuli_Oka	HT	Lyon/Chemex	Jourdan	4	0.705469	-6.5	50.7835	3.64664	12.3281	12.3979	0.155396	7.02392	9.25126	2.25843	1.71972	0.43511	52.8814	100	17.64	329	37.51	31.75		638.25	739.45	50.554	273.006	174.6	8.79	1.19	3.92	0.69	6.68	38.73	87.83	12.52	51.44	11.94	3.23	10.79	1.43	7.26	1.41	3.54
Bot0042	16	4	SK	Tuli_Oka	HT	Lyon/Chemex	Jourdan	4			52.4045	3.88528	12.7704	12.6905	0.166661	4.854	9.3226	2.51033	0.916635	0.47915	43.1077	100	31.51	362	41.45	13.42		654.18	516.03	42	52.6	54.5	9.38	2.06	4.72	0.96	8.19	42.77	98.95	13.21	51.59	11.75	3.08	11.14	1.49	7.7	1.6	4.2
Bot0055	16	4	SK	Tuli_Oka	HT	Lyon/Chemex	Jourdan	4			50.4379	2.35864	15.7895	10.3613	0.164796	6.12835	10.7941	2.45134	1.16387	0.350191	53.9527	100	29.46	215	24.72	26.32		414.33	575.65	42.6	160.4	89.5	5.47	1.87	3.79	0.78		34.8	77	9.89	37.41	7.93	2.15	6.98	0.91	4.56	0.93	2.41
Bot00105	16	4	SK	Tuli_Oka	HT	Lyon/Chemex	Jourdan	4			52.2731	4.08728	12.7662	12.9903	0.178622	4.29743	8.57384	2.76338	1.44999	0.619922	39.5896	100	39.87	382	44.18	75.37		677.76	670.79	42.2	25	43.1	9.9	2.54	6.29	1.3	7.53	55.22	125.01	16.04	62.48	12.93	3.47	12.29	1.61	8.31	1.63	4.2
Bo22	16	4	SK	Tuli_Oka	HT	Lyon/Chemex	Jourdan	4			51.409	3.92909	14.3929	11.6575	0.155096	4.66321	9.27472	2.8641	1.09601	0.558344	44.2097	100	28.4	378.3	44.2	36.6		484.3	697.2	40.8	98.8	81.5
Bot0019	16	4	SK	Tuli_Oka	HT	Lyon/Chemex	Jourdan	4			51.4107	3.18771	15.9691	11.07	0.173134	4.15523	9.56313	2.85163	1.19157	0.427744	42.6467	100	26.81	302	35.65	24.08		431.18	573.49	34.7952	59.2969	44.2	7.65	1.76	3.87	0.84		36.65	80.68	11.22	44.49	9.83	2.71	9.38	1.21	6.55	1.29	3.37
Bot0065	16	4	SK	Tuli_Oka	HT	Lyon/Chemex	Jourdan	4	0.70401	-1	51.2682	2.65251	14.0511	11.7401	0.184344	6.37011	10.4769	2.44768	0.522308	0.286758	51.8041	100	15.44	246	29.08	22.33		258.29	424.52	42.5	158.5	105.2	5.22	1.02	2.05	0.45	2.85	22.42	53.6	7.33	30.65	7.21	2.12	6.56	0.96	5.15	1.07	2.73
Bot0044	16	4	SK	Tuli_Oka	HT	Lyon/Chemex	Jourdan	4			51.0714	4.25073	12.9297	12.6773	0.177549	5.10714	9.56675	2.31858	1.36817	0.532647	44.3842	100	34.6	381.7	45.62	25.29		468.78	545.15	39.8	107.1	55.8	10.28	2.31	4.76	1.03	8.85	45.03	107.04	14.21	57.5	12.9	3.39	12.07	1.6	8.44	1.68	4.35
Bot0040	16	4	SK	Tuli_Oka	HT	Lyon/Chemex	Jourdan	4			51.7057	3.01676	14.2116	12.0213	0.164178	5.19212	9.69674	2.49345	1.14924	0.348878	46.1092	100	20.61	261	31.66	25.07		387.64	442.49	45.2	76.1	52.6	6.64	1.36	3.56	0.73	6.05	30.41	71.14	9.58	38.54	8.72	2.4	8.07	1.13	6.07	1.18	3.21
Bot0047	16	4	SK	Tuli_Oka	HT	Lyon/Chemex	Jourdan	4			51.4719	3.37148	14.9441	11.8555	0.165471	4.06439	8.96648	2.86472	1.68574	0.610176	40.4455	100	36.4	414	50.28	35.81		546.4	527.49	34.6	42.8	39.4	10.89	2.43	5.36	1.13	6.8	52.44	121.83	16.25	67.06	14.6	3.79	13.41	1.77	9.35	1.84	4.82
Bot0045	16	4	SK	Tuli_Oka	HT	Lyon/Chemex	Jourdan	4			50.8324	4.23	12.7521	12.9074	0.196504	5.3056	9.47355	2.27531	1.48929	0.5378	44.8817	100	34	368	44.81	28.43		462	518.72	41.6	107.9	61.7	9.58	2.29	4.64	0.97		44.95	105.55	14.17	57.32	12.97	3.32	11.73	1.59	8.44	1.64	4.4
Bot0074	16	4	SK	Tuli_Oka	HT	Lyon/Chemex	Jourdan	4	0.704178	0.3	51.144	3.58131	13.6788	12.5298	0.174448	5.47972	9.72804	2.65777	0.605437	0.420727	46.4196	100	14.5785	336.332	41.7211	26.2606		379.339	642.91	46.1	128.1	109.8	7.68859	1.43854	2.66819	0.650809	3.78505	27.8624	80.5283	9.13239	42.002	9.93548	3.12503	7.10053	1.33848	7.95629	1.39729	3.87238
Bot0048	16	4	SK	Tuli_Oka	HT	Lyon/Chemex	Jourdan	4			51.141	2.82115	15.3413	11.2471	0.164739	5.23045	10.1829	2.54315	0.998728	0.329477	47.9506	100	21.18	245	30.44	19.01		469.78	552.7	40.8	104.8	65.4	6.37	1.43	2.95	0.65	5.66	29.59	68.72	9.13	37.54	8.58	2.4	7.89	1.07	5.96	1.14	2.94
Bot00101	16	4	SK	Tuli_Oka	HT	Lyon/Chemex	Jourdan	4			50.9352	4.2257	13.0894	12.5383	0.175212	5.02962	9.63666	2.40144	1.42231	0.546249	44.2789	100	34.41	360	46.07	20.04		532.34	529.09	41.3	111.2	53.5	9.26	2.22	4.7	0.99	7.17	44.95	107.84	14.29	57.92	12.9	3.35	12.26	1.63	8.55	1.73	4.41
Z1	16	4	SK	Tuli_Oka	HT	Lyon/Chemex	Jourdan	4	0.704296	-1	50.9517	3.64014	13.0653	12.8325	0.185616	5.67161	9.7861	2.42332	1.02089	0.422793	46.6819	100	15.5386	271.194	34.8067	16.7651		333.947	508.301	40.5	98.4	69	7.35924	2.22703	2.58215	0.618904	3.53343	27.9822	81.7218	9.11348	41.5384	9.70536	3.00788	6.93994	1.29714	7.6944	1.34206	3.74951
Bo32	16	4	SK	Tuli_Oka	HT	Lyon/Chemex	Jourdan	4	0.7043	-0.2	51.0997	3.32578	13.6771	12.8524	0.181958	5.59014	9.68418	2.40588	0.798591	0.384133	46.2834	100	11.854	279.585	36.1157	18.7896		364.148	578.577	46.9	93.3	97.8
Bot0026	16	4	SK	Tuli_Oka	HT	Lyon/Chemex	Jourdan	4			47.1895	3.92715	14.4031	14.6217	0.222892	6.58063	9.62682	2.32445	0.679291	0.424557	47.1335	100	26.24	301	39.3	4.73		366.94	495.38	47.9249	74.2707	86.4	7.89	1.73	3.6	0.76	6.94	33.92	77.43	10.72	44.22	10.16	2.89	9.63	1.32	7.18	1.49	3.79
Bot0028	16	4	SK	Tuli_Oka	HT	Lyon/Chemex	Jourdan	4			50.8263	3.5809	13.2626	13.6503	0.193838	5.16221	9.48786	2.5709	0.86717	0.397878	42.8296	100	25.79	293	38.48	18.4		364.17	571.31	44.1	70.9	79.5	7.77	1.68	4.04	0.75	6.59	35.88	82.12	11.28	44.97	10.29	2.87	9.52	1.33	7.1	1.4	3.74
Bot0061	16	4	SK	Tuli_Oka	HT	Lyon/Chemex	Jourdan	4			51.392	3.43024	13.4231	13.0115	0.174593	5.09401	9.34587	2.49566	1.22215	0.410808	43.6796	100	16.79	284	37.73	24.86		319.77	450.67	42.1	65.6	55.1	7.16	1.1	2.64	0.57		27.87	68.22	9.4	40.73	9.64	2.82	9.36	1.32	7.13	1.49	3.62
Bot0010	16	4	SK	Tuli_Oka	HT	Lyon/Chemex	Jourdan	4			50.111	3.80429	13.5581	14.5197	0.190215	3.97337	9.07746	2.73698	1.46888	0.560076	35.1535	100	19.74	367	49.75	25.7		442.26	501.57	41.4387	33.9054	66.8	9.97	1.33	3.95	0.83	7.9	36.77	84.4	12.27	52.97	12.74	3.53	11.88	1.66	9.06	1.84	4.71
Bot0016	16	4	SK	Tuli_Oka	HT	Lyon/Chemex	Jourdan	4	0.704279	-0.3	50.5707	2.62996	13.9959	12.2633	0.203873	6.51374	10.7033	2.42609	0.397552	0.295616	51.2721	100	8.73568	208.627	28.4023	6.43897		231.185	448.593	43.8212	121.552	80.9	4.8614	0.882652	1.63283	0.410062	2.5874	17.214	47.9251	5.62445	28.9549	7.16114	2.12109	6.09984	1.01058	6.50558	1.1529	3.15514
Bot 0056	16	4	SK	Tuli_Oka	HT	Lyon/Chemex	Jourdan	4			51.3688	2.77503	13.6593	12.3091	0.19528	5.96117	10.4526	2.19947	0.791397	0.287781	48.963	100	15.86	225	30.67	10.08		295.31	442.68	45.8	105.9	71.3	5.15	1.08	2.5	0.5	7.81	23.72	55.66	7.53	31.3	7.52	2.13	6.93	0.99	5.41	1.11	2.92
Bot0041	16	4	SK	Tuli_Oka	HT	Lyon/Chemex	Jourdan	4			50.8831	3.72089	13.2815	13.169	0.186044	5.32293	9.44691	2.48059	1.07492	0.434103	44.4665	100	18.36	288	39.55	20.11		387.35	500.31	43	82.8	68.1	7.38	1.26	2.89	0.6		30.08	71.74	10.1	42.83	10.52	2.96	9.68	1.38	7.45	1.49	3.81
Bot00100	16	4	SK	Tuli_Oka	HT	Lyon/Chemex	Jourdan	4			51.5479	3.78032	13.4674	12.6726	0.174634	4.97194	8.82417	2.69142	1.42789	0.441722	43.7322	100	17.62	288	39.72	30.62		555.96	588.35	42.8	83.6	81.8	7.73	1.16	3.54	0.72		32.46	76.65	10.56	44.38	10.58	3.04	9.98	1.4	7.65	1.51	3.9
Bo19	16	4	SK	Tuli_Oka	HT	Lyon/Chemex	Jourdan	4			50.8752	3.59734	13.4157	13.5101	0.194728	5.04243	9.44943	2.43922	1.08638	0.389456	42.5079	100	24.4	267	37.1	20.86		365.42	479.88	44.2526	61.8138	80	6.95	1.71	3.17	0.7	4.26	33.81	74.45	10.43	42.2	9.79	2.72	9.2	1.23	6.59	1.37	3.63
Bot0072	16	4	SK	Tuli_Oka	HT	Lyon/Chemex	Jourdan	4	0.704214	1.1	50.8994	3.02222	13.6458	12.5898	0.19334	5.82056	10.2979	2.41167	0.773362	0.345978	47.804	100	12.4404	221.776	30.9078	13.296		248.959	439.766	44.6	87.3	74.9	5.98621	1.22359	2.07617	0.494813	2.89013	21.9353	61.0585	7.28098	33.4065	8.04118	2.5494	6.15658	1.11153	6.76913	1.19179	3.39214
Bot0098	16	4	SK	Tuli_Oka	HT	Lyon/Chemex	Jourdan	4	0.705808	-1.4	51.676	3.85054	12.7244	12.8596	0.186818	5.19978	9.34092	2.37675	1.34924	0.43591	44.4755	100	17.67	288	40.75	28.55		530.22	646.77	42.7	62.9	82.6	7.52	1.23	3.35	0.7	5.16	33.38	78.17	10.88	45.94	10.61	2.96	10.13	1.39	7.47	1.48	3.81
Bo23	16	4	SK	Tuli_Oka	HT	Lyon/Chemex	Jourdan	4			50.9862	3.64844	13.5309	13.3981	0.183955	4.85436	9.37148	2.57537	1.05263	0.398569	41.784	100	25.41	263	37.37	20.7		393.13	461.4	46.3539	58.818	70.6	7.37	1.76	3.46	0.74	6.13	33.75	75.97	10.58	42.9	9.73	2.83	9.4	1.33	6.98	1.44	3.71
Bo16	16	4	SK	Tuli_Oka	HT	Lyon/Chemex	Jourdan	4			50.9137	2.73654	13.7736	12.3299	0.19186	6.35159	10.5927	2.40331	0.403917	0.302938	50.5068	100	10.6	283.4	40.6	6.6		219	409.3	43.7	119.3	81.7
Bot06	16	4	SK	Tuli_Oka	HT	Lyon/Chemex	Jourdan	4			50.735	3.55533	14.0374	12.7412	0.194113	4.93455	9.84867	2.56433	0.990997	0.398442	43.4138	100	19.84	244	34.98	14.9		419.42	542.68	44	91.1	60	6.62	1.28	2.87	0.64	10.16	30.45	69.05	9.86	39.68	9.25	2.69	8.63	1.18	6.54	1.34	3.39
Bot0039	16	4	SK	Tuli_Oka	HT	Lyon/Chemex	Jourdan	4	0.705889	-2.2	51.3696	2.5557	14.2915	11.7465	0.184011	6.11324	10.4068	2.38192	0.664483	0.286239	50.7623	100	16.07	205	29.57	19.2		264.63	410.4	40.7	161.6	101.1	5.29	1.07	2.23306	0.457726	3.04484	22.97	54.56	7.39	29.56	7.25	2.08	6.71	0.98	5.25	1.12	2.89
Bot0051	16	4	SK	Tuli_Oka	HT	Lyon/Chemex	Jourdan	4			50.9097	2.89412	14.1204	11.992	0.175089	6.13842	10.0419	2.41005	0.999038	0.31928	50.348	100	11.71	224	32.57	18.43		325.32	455.92	39.8	149	87.3	5.83	0.8	2.3			22.33	54.78	7.59	32.32	7.96	2.3	7.6	1.11	6.19	1.25	3.33
Bot10A	16	4	SK	Tuli_Oka	HT	Lyon/Chemex	Jourdan	4			50.3561	3.55599	13.3452	13.5527	0.194149	5.43617	9.79941	2.63634	0.725504	0.398516	44.2772	100	17.95	246	35.8	18.75		315.18	497.87	39.71	105.28	63.35	6.57	1.23	2.55	0.55	14.6	27.21	63.08	9.27	38.88	9.67	2.74	8.97	1.21	6.68	1.35	3.45
Bot0046	16	4	SK	Tuli_Oka	HT	Lyon/Chemex	Jourdan	4			51.3596	3.11239	13.3905	12.6256	0.175783	5.75947	9.92656	2.32654	0.982315	0.341225	47.4698	100	23.34	249	36.28	20.23		369.93	470.85	44.8	110	84.7	6.66	1.56	3.11	0.68	5.49	31.78	74.15	9.72	39.76	9.03	2.57	8.61	1.22	6.54	1.29	3.46
Bot03	16	4	SK	Tuli_Oka	HT	Lyon/Chemex	Jourdan	4			51.2206	2.89813	14.694	11.7851	0.18304	5.10477	9.87396	3.20319	0.71182	0.325404	46.1806	100	18.77	225	32.8	21.38		298.99	457.75	34.67	71.48	61.71	5.85	1.27	2.79	0.65		25.99	59.61	8.59	34.08	7.95	2.35	7.84	1.06	6.03	1.23	3.21
Bot0060'	16	4	SK	Tuli_Oka	HT	Lyon/Chemex	Jourdan	4	0.704806	-1.8	51.0035	3.5079	12.972	13.5883	0.195455	5.16413	9.78304	2.45862	0.92584	0.401197	42.9502	100	20.22	252	36.77	17.5		394.21	505.15	43.3	78.4	52.8	6.82	1.3	3.18	0.68	5.82	31.8	76.78	10.26	42.86	10.1	2.74	9	1.24	6.9	1.37	3.52
Bot0079	16	4	SK	Tuli_Oka	HT	Lyon/Chemex	Jourdan	4			51.696	3.03371	14.3794	12.3299	0.184482	4.96052	9.83906	2.28553	0.932661	0.358716	44.3511	100	20.35	230	33.81	21.64		428.75	480.03	40.8	75.1	59.3	6.15	1.38	3.02	0.63		30.36	69.8	9.43	37.73	8.7	2.48	8.18	1.14	6.22	1.28	3.35
Bot0062	16	4	SK	Tuli_Oka	HT	Lyon/Chemex	Jourdan	4			50.7104	3.17004	13.2687	13.4072	0.196192	5.56565	9.81991	2.52984	0.970632	0.361406	45.1257	100	17.42	233	34.46	16.25		434.32	523.56	46.4	71.3	58.6	6.11	1.14	2.97	0.59	14.74	28.3	67.38	9.15	38.39	8.82	2.57	8.4	1.16	6.4	1.29	3.34
Bot00107	16	4	SK	Tuli_Oka	HT	Lyon/Chemex	Jourdan	4			50.656	3.76072	12.9249	13.6378	0.196301	5.22781	9.83572	2.42794	0.919516	0.413266	43.1615	100	20.6	251	37.25	30.15		491.7	535.96	45.5	69.4	57.2	6.82	1.33	2.96	0.63	5.29	31.21	73.88	10.3	42.43	10.07	2.76	9.12	1.27	6.82	1.31	3.51
Bot0059	16	4	SK	Tuli_Oka	HT	Lyon/Chemex	Jourdan	4			50.0484	3.37788	14.1107	13.0221	0.185939	5.34057	9.74111	2.55149	1.22926	0.392537	44.8254	100	14.58	259	38.56	23.8		410.07	534.23	46.4	62.7	78.2	7.14	0.99	2.8	0.6		28.38	68.05	9.48	40.3	9.92	2.78	9.4	1.33	7.34	1.51	3.75
Bot0050	16	4	SK	Tuli_Oka	HT	Lyon/Chemex	Jourdan	4			49.782	2.80869	15.0038	12.4969	0.185869	5.67934	9.95433	2.75706	1.02228	0.309782	47.3759	100	12.55	215	32.08	25.02		331.36	410.46	43.4	57.2	68.5	5.95	0.85	2.09			20.59	51.46	7.23	30.52	7.6	2.26	7.29	1.06	5.97	1.21	3.17
Bot 0096	16	4	SK	Tuli_Oka	HT	Lyon/Chemex	Jourdan	4			50.5877	3.71893	13.2435	13.3387	0.196277	5.4131	9.75185	2.63424	0.692134	0.423544	44.5652	100	18.06	263	39.63	70.59		349.51	512.12	43.7	78.8	73	7.17	1.23	2.79	0.58	149.13	29.17	70.2	9.71	41.09	10.31	2.87	9.51	1.31	7.12	1.42	3.64
Bot0082	16	4	SK	Tuli_Oka	HT	Lyon/Chemex	Jourdan	4			51.9645	2.73282	13.6027	12.2121	0.184235	5.81364	10.1943	2.2927	0.695999	0.307058	48.5347	100	17.7	210	32.05	28.21		338.92	459.18	43.8	93.8	63.8	5.8	1.17	2.73	0.55	735.58	26.14	62.48	8.36	33.57	7.92	2.26	7.45	1.06	5.8	1.2	3.16
Bo33	16	4	SK	Tuli_Oka	HT	Lyon/Chemex	Jourdan	4			51.0677	3.36543	13.6436	13.0041	0.192022	5.45746	9.52023	2.38511	0.970215	0.39415	45.3959	100	14.23	252	38.81	19.56		358.03	540.86	47.7542	78.5371	91.5	7.06	0.98	2.55	0.55	6.43	26.29	62.05	9.2	39.34	9.68	2.74	8.94	1.32	7.21	1.45	3.75
Bo4	16	4	SK	Tuli_Oka	HT	Lyon/Chemex	Jourdan	4			51.0215	3.55415	13.2407	13.4576	0.205442	5.13605	9.65577	2.47558	0.842312	0.410884	43.0535	100	15.2	263	40.84	17.54		393.96	585.98	44.496	59.9402	68.2	7.59	1.09	2.84	0.61	32.71	27.84	64.51	9.54	41.34	10.34	3.04	9.78	1.44	7.85	1.55	3.94
Bot07	16	4	SK	Tuli_Oka	HT	Lyon/Chemex	Jourdan	4			51.6259	3.13133	14.3263	12.8448	0.153496	3.89881	9.10745	3.13133	1.35077	0.42979	37.5504	100	15.79	286	44.83	23.83		1023.36	498.35	38.27	46.67	49.42	7.67	1.08	3.2	0.67	18.5	29.46	68.44	10.02	42.28	10.37	2.93	10.03	1.48	8.16	1.71	4.32
Bo17	16	4	SK	Tuli_Oka	HT	Lyon/Chemex	Jourdan	4			51.7293	3.57429	13.2774	12.8368	0.175109	5.13997	9.3941	2.29702	1.13306	0.442923	44.2338	100	15.4	293.4	46.1	64.1		513	656.1	43.9	84.9	88.2
Bot0075	16	4	SK	Tuli_Oka	HT	Lyon/Chemex	Jourdan	4			51.1586	3.44052	14.0071	12.0983	0.173557	5.6253	9.90297	2.63399	0.561509	0.398161	47.946	100	13.8	268.8	42.4	24.5		287.9	587.3	45.6	133.3	113
Bot00106	16	4	SK	Tuli_Oka	HT	Lyon/Chemex	Jourdan	4			52.138	2.54951	13.6922	12.2197	0.172676	5.82019	9.5378	2.52919	1.04621	0.294565	48.5473	100	17.61	199.5	31.66	23.3		379.72	369.11	42.8	89	83.1	5.48	1.17	3.21	0.6	7.21	27.69	63.36	8.33	32.86	7.46	2.1	7.07	1.05	5.55	1.21	3.11
Bot0076	16	4	SK	Tuli_Oka	HT	Lyon/Chemex	Jourdan	4			50.3905	3.18667	14.0316	12.7367	0.195312	5.61265	10.4441	2.61101	0.431742	0.359785	46.6084	100	13.5	234.4	37.2	19.3		235.3	503.5	46.6	97.8	76.6
Bot00102	16	4	SK	Tuli_Oka	HT	Lyon/Chemex	Jourdan	4			51.6852	2.26238	15.0346	11.15	0.174821	5.71766	10.1499	2.56061	0.997505	0.267373	50.3926	100	14.37	183	29.21	22.37		612.26	406.28	39.7	135.6	69.2	4.94	0.98	2.74	0.53	5.35	23	53.28	6.97	28.69	6.69	1.91	6.58	0.92	5.16	1.05	2.85
Bot0066	16	4	SK	Tuli_Oka	HT	Lyon/Chemex	Jourdan	4			51.0885	3.50446	12.5602	13.8876	0.206753	5.3032	9.67602	2.36732	1.01309	0.39283	43.0676	100	16.6	253	40.53	18.29		349.64	464.24	42.5	62.8	61.5	6.98	1.06	2.51	0.54		26.41	65.74	9.28	38.6	9.53	2.72	9.11	1.32	7.13	1.5	3.8
Bot0077	16	4	SK	Tuli_Oka	HT	Lyon/Chemex	Jourdan	4			51.2089	2.51445	14.2077	11.4321	0.173763	6.57232	10.712	2.32024	0.592838	0.265755	53.2463	100	14.4	172	27.64	21.17		241.22	393.92	44	215.4	109.1	4.7	0.97	2.07	<0.5	12.72	20.64	49.27	6.54	28.22	6.88	1.92	6.37	0.89	5.11	1.01	2.67
Bot16	16	4	SK	Tuli_Oka	HT	Lyon/Chemex	Jourdan	4			51.4302	2.21577	16.8114	9.80411	0.152461	5.00072	10.7333	2.63249	0.97575	0.243938	50.2592	100	12.75	154.5	24.83	24.49		346.9	460.94	49.2	145.1	90.9	4.32	0.85	1.76		6.68	18.19	40.95	5.96	24.78	6.29	1.87	5.83	0.83	4.58	0.94	2.41
Bot0017	16	4	SK	Tuli_Oka	HT	Lyon/Chemex	Jourdan	4			51.6741	2.9719	13.1936	13.2595	0.195385	5.7587	9.17279	2.42688	1.00777	0.339352	46.2467	100	12.24	223	36.02	18.28		299.59	432.51	47.685	84.1437	76	5.65	0.82	2.16	0.5		22.29	50.45	7.48	31.92	8.1	2.35	7.93	1.15	6.5	1.31	3.49
Bot00103	16	4	SK	Tuli_Oka	HT	Lyon/Chemex	Jourdan	4			51.8663	2.3487	14.9025	10.9544	0.184614	5.6615	10.5435	2.35896	0.912815	0.266665	50.5884	100	16.03	179.5	29.42	19.1		358.88	402.61	36.9	129.8	70	4.91	1.09	2.85	0.53	6.68	25.83	58.2	7.54	30.45	6.88	1.98	6.53	0.9	5.11	1.06	2.74
Bot0073	16	4	SK	Tuli_Oka	HT	Lyon/Chemex	Jourdan	4			50.83	3.04322	14.4245	12.4148	0.185061	5.35648	10.1064	2.47776	0.822493	0.339278	46.0832	100	13.9	224.5	36.9	16.4		289.1	512	39.1	66.2	62.9
Bo11	16	4	SK	Tuli_Oka	HT	Lyon/Chemex	Jourdan	4			51.0758	2.83184	13.5333	13.7006	0.215466	5.15067	9.22401	2.60612	1.25176	0.410412	42.6848	100	14.3	253	41.61	24.74		347.39	389.36	46.0034	69.7168	65.3	7	0.97	3.08	0.63	5.19	26.03	61.46	8.84	37.26	9.39	2.61	9.31	1.32	7.71	1.56	4.14
Bot19	16	4	SK	Tuli_Oka	HT	Lyon/Chemex	Jourdan	4			50.3589	2.60672	15.0245	11.4229	0.184728	6.18839	10.8374	2.64777	0.441295	0.287355	51.7654	100	11.98	169.5	28.97	24.38		187.89	439.04	35.86	175.82	85.88	4.81	0.84	1.62		9.24	17.62	42.59	6.27	26.72	6.7	1.98	6.54	0.96	5.37	1.07	2.87
Bot00109	16	4	SK	Tuli_Oka	HT	Lyon/Chemex	Jourdan	4			51.3982	2.7597	13.1625	12.859	0.184664	6.02211	9.92057	2.57504	0.82073	0.297515	48.1254	100	10.97	205	36	17.11		274.31	385.6	46.3	121.9	91.1	5.27	0.75	1.94			19.46	47.72	6.86	29.36	7.47	2.18	7.36	1.1	6.27	1.3	3.44
Bot0097	16	4	SK	Tuli_Oka	HT	Lyon/Chemex	Jourdan	4			51.2987	2.81381	13.4088	13.1986	0.203163	5.66825	10.0159	2.60049	0.487591	0.304745	45.9678	100	10.91	208	36.85	69.17		267.44	394.63	43.7	105.1	87	5.22	0.78	2.1		6.18	19.72	48.08	6.83	28.84	7.51	2.27	7.45	1.13	6.46	1.33	3.51
Bot20	16	4	SK	Tuli_Oka	HT	Lyon/Chemex	Jourdan	4			50.2474	2.19228	14.4299	12.3913	0.205847	6.01075	10.6629	3.31414	0.298479	0.247017	49.0037	100	8.99	179.5	32.35	42.9		154.43	325.67	40.8	165.28	91.4	4.3	0.59	1.46			14.71	33.94	5.05	22.08	5.75	1.75	5.95	0.92	5.39	1.14	3.03
Bot0057	16	4	SK	Tuli_Oka	HT	Lyon/Chemex	Jourdan	4			50.2785	2.26653	14.9044	11.0894	0.182132	7.16385	11.1505	2.1957	0.51604	0.252961	56.1352	100	9.4	168.1	30.4	7.6		233.9	363.6	42.3	199.8	120.9
Bot00110	16	4	SK	Tuli_Oka	HT	Lyon/Chemex	Jourdan	4			50.7248	2.44943	14.0765	12.3684	0.186032	6.35611	10.6969	2.53211	0.351395	0.258378	50.4465	100	9.67	168.5	31.23	17.51		169.04	364.74	43.2	200.4	102.1	4.38	0.68	1.66		8.88	15.49	38.79	5.46	23.33	6.16	1.88	6.14	0.91	5.45	1.15	3.04
Bo10	16	4	SK	Tuli_Oka	HT	Lyon/Chemex	Jourdan	4	0.704618	-3.5	52.02	4.06015	13.0676	12.472	0.187873	5.00995	9.10141	2.57804	0.897616	0.605369	44.3129	100	12.71	224	42	17.75		341.28	661.31	48.7158	69.5769	79.3	5.61	0.86	2.38		6.29	23.96	55.84	7.93	33.13	7.49	2.08	6.69	0.89	4.33	0.85	2.14
Bo52	16	4	SK	Tuli_Oka	HT	Lyon/Chemex	Jourdan	4	0.704941	-0.2	50.9823	2.85065	13.6358	14.1307	0.195532	4.878	9.37523	2.58308	1.0497	0.319025	40.6121	100	11.4	203.6	38.5	22		1407.2	379.1	40.8	149.4	79.6
Bot0090	16	4	SK	Tuli_Oka	HT	Lyon/Chemex	Jourdan	4			51.281	2.16006	14.1524	11.02	0.183401	6.87754	10.9022	2.54724	0.641903	0.234346	55.2838	100	9.04	146.5	28.38	13.23		231.49	388.97	42.3	275.4	95.9	4.14	0.62	1.92			15.43	37.47	5.31	22.82	5.83	1.78	5.86	0.89	4.89	1.05	2.75
Bot0081	16	4	SK	Tuli_Oka	HT	Lyon/Chemex	Jourdan	4			50.2127	2.45521	14.1511	12.4722	0.196831	6.68191	10.1006	2.61061	0.849483	0.269348	51.4868	100	10.17	167.5	32.46	16.91		338.51	400.5	43.9	101.2	84.7	4.72	0.68	1.6		14.5	17.37	42.67	5.9	25.47	6.59	1.92	6.36	0.94	5.43	1.18	2.95
Bot0080	16	4	SK	Tuli_Oka	HT	Lyon/Chemex	Jourdan	4			49.8537	2.53793	14.1458	12.5038	0.187224	6.79208	10.6302	2.39231	0.707292	0.249632	51.832	100	9.95	150.5	29.28	15.11		284.53	383.75	44.5	145.5	101.3	4.32	0.67	1.47			15.6	38.47	5.37	23.43	5.98	1.86	6.15	0.9	5.11	1.07	2.82
Bot02	16	4	SK	Tuli_Oka	HT	Lyon/Chemex	Jourdan	4			50.5138	2.32082	14.8081	11.9013	0.184844	6.43873	10.6183	2.61862	0.34915	0.246459	51.7311	100	9.4	152.5	30.72	15.95		164.91	366.3	38.3	211.17	104.74	4.26	0.62	1.4		5.62	15.28	36.05	5.3	22.73	6.1	1.87	6.22	0.94	5.41	1.13	3.03
Bot00108	16	4	SK	Tuli_Oka	HT	Lyon/Chemex	Jourdan	4			51.3423	2.69191	13.2945	13.3638	0.206277	5.6623	10.056	2.54752	0.53632	0.299101	45.633	100	11.58	176	35.78	15.01		240.85	363.78	42.1	79.5	74.5	5.05	0.77	1.89			19.22	45.57	6.3	27.59	7.02	2.06	7.26	1.04	6.15	1.33	3.42
Bot0053	16	4	SK	Tuli_Oka	HT	Lyon/Chemex	Jourdan	4			51.1313	2.34613	13.5623	13.1107	0.205801	6.09172	10.2283	2.42845	0.648274	0.246961	47.9284	100	9.84	163.5	33.4	12.94		210.82	311.88	45	149.3	89	4.59	0.66	1.58			15.84	39.06	5.55	23.96	6.33	1.91	6.13	0.98	5.59	1.24	3.35
Ckp8C1-2	16	4	SK	Tuli_Oka	HT	Lyon/Chemex	Jourdan	4	0.70572	-1.2	50.1753	2.04065	12.6951	13.0008	0.194835	8.7881	10.1725	2.20472	0.512725	0.215344	57.248	100	7.87	135	28.45	10.44		169.62	351.61	54.5656	273.631	237.8	3.94	0.52	1.41	0.31	2.57	14.77	34.45	4.96	21.21	5.71	1.69	5.64	0.87	5.02	1.04	2.84
Bot0054	16	4	SK	Tuli_Oka	HT	Lyon/Chemex	Jourdan	4			51.108	2.29133	13.9535	12.7957	0.205501	5.98007	10.573	2.51738	0.328801	0.246601	48.0737	100	9.32	152	32.5	67.1		172.71	325.66	43.4	155.6	90.9	4.43	0.64	1.56			15.51	38.21	5.37	23.2	6.15	1.82	5.98	0.95	5.55	1.15	3.19
Bot0078	16	4	SK	Tuli_Oka	HT	Lyon/Chemex	Jourdan	4			50.4114	2.30517	14.2066	12.9145	0.198182	6.1228	9.06424	3.73417	0.771869	0.271197	48.432	100	8.8	169.7	37.6	18.1		383.9	322.2	41.5	119.6	82.8
BH403B	16	4	SK	Batoka	HT	WSU	Jones	3			51.9651	2.29597	13.5653	13.2745	0.210547	5.384	9.59495	2.64688	0.802085	0.260678	44.5511	100	10.6	165	36	14		220	276		110	66
BH52A	16	4	SK	Batoka	HT	WSU	Jones	3			50.273	2.26491	14.0344	13.3771	0.212336	6.08696	10.5662	2.36603	0.57634	0.242669	47.4071	100	10	154	33	7		188	285		140	79
BH53A	16	4	SK	Batoka	HT	WSU	Jones	3			51.2442	2.51856	14.4391	12.3018	0.180614	5.71945	9.99398	2.60887	0.712422	0.280955	47.944	100	12.3	179	36	12		216	354		131	86
BH405B	16	4	SK	Batoka	HT	WSU	Jones	3			50.3416	2.1298	13.5624	14.567	0.21097	5.98754	10.0261	2.37091	0.572634	0.231063	44.8808	100	8.7	145	34	7		155	280		123	72
BA1.5	16	4	SK	Batoka	HT	WSU	Jones	3			50.0202	2.29339	14.0938	13.5987	0.212164	5.92039	10.3354	2.51566	0.747626	0.262679	46.3072	100	9.9	162	37	12		226	280		117	71
BA3.6	16	4	SK	Batoka	HT	WSU	Jones	3			50.9844	2.56436	14.2251	12.5492	0.191822	5.76477	10.0353	2.69561	0.706714	0.282686	47.6441	100	12	179	35	12		217	353		143	91
BA2.6	16	4	SK	Batoka	HT	WSU	Jones	3			52.2232	2.47139	13.6534	13.4812	0.202573	5.71255	8.75114	2.6537	0.587461	0.263344	45.6351	100	10.6	166	32	11		188	324		169	85
BA5.5	16	4	SK	Batoka	HT	WSU	Jones	3			50.6605	2.29908	14.2079	11.8584	0.181507	7.0485	10.9711	2.2285	0.302511	0.242009	54.0751	100	9.8	157	31			182	378		176	98
BH404A	16	4	SK	Batoka	HT	WSU	Jones	3			49.6936	2.00944	13.2623	15.533	0.210992	6.02833	10.2381	2.25058	0.562644	0.210992	43.4649	100	9.5	137	33	6		171	276		135	79
AL/B1b-03	1	1	SK	Vestfjella	D-picrites	WSU	Heinonen	32	0.703602	8.3	46.5681	1.61334	8.31176	13.1397	0.195371	19.2113	9.08734	1.41124	0.338124	0.122935	74.3349	99.9993	5.21858	77	14.0484	9.19343	1.64885	105.754	250.582		1210.5	848	2.09987	0.386788	0.433011	0.130545	0.840532	7.06379	18.74	2.79148	12.9084	3.42235	1.18502	3.53794	0.547222	3.22511	0.600602	1.46121	0.195586
AL/B7-03	1	1	SK	Vestfjella	D-picrites	WSU	Heinonen	32	0.703129	8.3	47.0534	1.69842	8.58707	12.8727	0.197957	18.5747	9.24189	1.41456	0.225722	0.132886	74.0828	99.9993	5.54812	80	15.0987	6.67371	3.33535	55.7823	242.198		1132.4	807.3	2.19099	0.409808	0.450644	0.144313	1.1253	7.52612	20.0475	2.97493	13.8291	3.64173	1.27578	3.72851	0.589504	3.40752	0.62923	1.56129	0.203143
AL/B9-03	1	1	SK	Vestfjella	D-picrites	WSU	Heinonen	32	0.702962	7.7	45.527	1.43565	7.00584	12.738	0.188224	24.3895	7.14258	1.30906	0.148028	0.115401	79.1362	99.9993	3.45866	69	12.8057	3.57216	0.886809	25.3271	187.622		1252.2	1270.2	1.84993	0.255226	0.321088	0.098354	0.809724	5.48351	15.0871	2.32021	11.147	3.04826	1.10548	3.16681	0.507106	2.93234	0.545871	1.3023	0.16808
AL/B16-98	1	1	SK	Vestfjella	D-picrites	WSU	Heinonen	32	0.702996	7.2	45.3755	2.46858	8.76141	14.6179	0.200803	16.7136	9.74045	1.6284	0.279726	0.212791	69.3719	99.9992	9.10497	131	20.0484	6.83892	2.00347	50.9142	321.181		931	732	3.53389	0.622262	0.859197	0.211482	1.57736	11.3758	29.1238	4.15428	19.9147	5.43376	1.89369	5.42329	0.817856	4.52555	0.815019	1.90425	0.238986
AL/WM1e-98	1	1	SK	Vestfjella	D-picrites	WSU	Heinonen	32	0.703036	8	43.6467	2.07292	8.85382	15.0989	0.201771	18.8821	9.02447	1.52583	0.501917	0.190729	71.2424	99.9992	6.04861	104	16.6461	8.38537	0.125374	90.5106	302.756		1022	880	2.74101	0.43081	0.489664	0.147811	1.27511	7.75451	19.7799	2.88013	14.5108	4.32284	1.52005	4.46018	0.684459	3.79307	0.675414	1.54077	0.198561
N34	16	4	SK	Mwenezi	HT	UCT/London	Ellam	29		-6.1	49.8618	3.41968	7.28985	11.3546	0.14334	16.8629	6.42981	1.18767	2.95894	0.491451	74.6321	100	30	460	27	85		1067	1206	64	755	738	11.1	2.09	5.8	1.57	8.45	68.5	145		84.3	14.4	3.83		1.15	5	1.16	2.04
N40	16	4	SK	Mwenezi	HT	UCT/London	Ellam	29	0.70447	-4.9	49.325	2.78058	8.93613	12.8551	0.161193	14.8096	8.15031	1.60185	1.04775	0.33246	69.5322	100	18	274	31	34		481	639	62	755	660	6.78	1.22	3.52	0.89	4.32	35.9	82		47.5	9.63	2.88		1.23	7	1.24	2.8
N55	16	4	SK	Mwenezi	HT	UCT/London	Ellam	29	0.704688	-4.3	48.8082	3.10771	8.94096	12.7728	0.15086	14.734	7.80449	1.80026	1.42814	0.45258	69.5599	100	21	284	29	39		460	807	59	672	649	6.95	1.39	2.53	0.91	4.25	28.5	66.3		46	10.25	3.16		1.18	6.1	1.22
N117	16	4	SK	Mwenezi	HT	UCT/London	Ellam	29	0.705027	-6.8	50.4862	2.45138	9.27877	11.6998	0.141815	15.0425	7.30348	1.54984	1.61062	0.435575	71.8069	100	16	283	27	43		502	689	61	771	680	6.77	0.96	2.99	0.6	4.8	34.9	75.8		47.2	9.22	2.73		1.13	5.1		2.3
N128	16	15	SK	Mwenezi	E-picrites	UCT/London	Ellam	29	0.705189	-9.3	50.4356	3.40357	7.70867	10.8691	0.131686	15.8529	6.17909	0.678687	4.2342	0.506483	74.2885	100	28	501	27	105		1349	1381	60	768	738	11.6	1.81	6.31	1.25	9.75	75.9	158		91.4	15	3.85		1.31	5.7		2.3
N163	16	4	SK	Mwenezi	HT	UCT/London	Ellam	29	0.705189		49.0887	2.26812	9.31551	13.3252	0.162009	14.9453	8.60672	1.49858	0.556906	0.232888	68.9617	100	9	168	29	22		250	408	72	666	694	4.37	0.55	1.67	0.25	2.35	15.9	34.9		26.7	6.39	2.16		1.05	5.4	1.1	2.6
N190	16	4	SK	Mwenezi	HT	UCT/London	Ellam	29	0.705111	-7.7	50.0051	3.57613	7.8918	11.5692	0.14183	15.5911	6.899	1.60065	2.20849	0.516665	72.7493	100	19	429	29	88		845	1105	61	841	715	10.1	1.35	3.66	0.74	7.48	50.3	108		71.6	13.5	3.76		1.4	5.7	1.26	2.43
N409	16	15	SK	Mwenezi	E-picrites	UCT/London	Ellam	29	0.705633	-11	51.1671	3.43492	7.57313	10.2946	0.132504	15.9719	5.72826	0.998879	4.17898	0.519825	75.4508	100	27	525	28	117		1525	1467	61	768	754	12.4	1.77	6.22	1.21	11.32	81.6	167		97.4	15.8	4.07		1.31	5.8	1.19	2.29
SA.11.1	1	1	NK	CA/Kwa	P-dykes	Keele/Durham	Riley	11	0.704504	0.9	50.4107	1.11821	16.6511	9.47621	0.162648	6.74989	11.8428	2.63286	0.721751	0.233807	58.5242	100	14.41	92	23.9	11.56	0.39	187	337.9	39.5	274	84	2.19	0.813	1.24	0.31	1.32	11.9	24.6	3.33	14.7	3.42	1.21	4.02	0.665	3.94	0.82	2.2	0.33
SA.13.1	1	1	NK	CA/Kwa	P-dykes	Keele/Durham	Riley	11	0.704547	1.1	50.9928	1.27202	16.1496	10.1546	0.183171	6.37028	11.4278	2.6458	0.539337	0.26458	55.4114	100	16.67	105	26.8	10.2	2.04	191	318.8	38.9	227	80	2.53	0.904	1.43	0.34	1.77	13.7	28.4	3.79	16.6	3.83	1.33	4.53	0.745	4.44	0.93	2.48	0.377
SA.16.1	16	2	NK	CA/Kwa	LT	Keele/Durham	Riley	11	0.706816	-3.5	52.519	1.11269	14.3132	11.4501	0.192192	6.35245	10.9347	2.31642	0.647384	0.161846	52.3591	100	5.79	104	29.2	14.43	0.63	199	200.3	45.6	125	60	2.67	0.376	1.59	0.33	3.06	10.2	22.2	3.11	14.1	3.61	1.13	4.43	0.755	4.6	1	2.73	0.426
SA.4.1	16	2	NK	CA/Kwa	LT	Keele/Durham	Riley	11	0.707278	-3.4	51.1498	1.15	15.1231	11.6023	0.193364	6.58454	10.6554	2.59514	0.773455	0.17301	52.9244	100	5.84	104	28.8	19.31	0.38	232	224.5	44.5	130	57	2.68	0.389	1.62	0.34	3.15	10.6	22.9	3.2	14.4	3.68	1.14	4.48	0.76	4.76	1	2.74	0.428
SA.14.1	16	2	NK	CA/Kwa	LT	Keele/Durham	Riley	11			53.3379	1.13744	14.2688	11.0663	0.182803	6.21531	10.7041	2.2952	0.629655	0.162492	52.665	100	5.84	104	29.2	15.51	0.62	199	200.4	45.4	128	58	2.63	0.371	1.59	0.33	3.29	10.3	22.3	3.11	14.1	3.61	1.14	4.39	0.755	4.67	0.99	2.73	0.418
SA.5.1	16	2	NK	Rift/Kwa	LT	Keele/Durham	Riley	11	0.70997	-14.5	55.8042	1.14701	14.7883	9.61127	0.153618	5.84772	8.80742	2.75488	0.901225	0.184341	54.6541	100	7.14	121	27.5	24.63	0.98	367	296.6	40.1	129	55	3.04	0.442	3.12	0.69	5.38	18.7	37.4	4.78	19.7	4.49	1.34	5.08	0.823	4.77	0.96	2.48	0.374
SA.12.1	16	2	NK	CA/Kwa	LT	Keele/Durham	Riley	11	0.707483	-2.6	51.498	1.30721	14.7847	11.9811	0.192535	6.21179	10.3361	2.46242	1.01334	0.212802	50.6676	100	7.41	123	33	20.58	0.4	688	241.5	42.8	143	49	3.11	0.447	1.74	0.37	3.34	11.7	25.5	3.55	16.1	4.05	1.27	5.06	0.853	5.2	1.13	3.1	0.483
SA.7.1	16	2	NK	CA/Kwa	LT	Keele/Durham	Riley	11	0.706193	-2.5	51.3697	1.31769	14.819	11.9478	0.202722	6.29451	10.6125	2.47321	0.750071	0.212858	51.0679	100	7.49	124	33.7	16.44	0.35	237	191.6	43.5	139	54	3.15	0.454	1.8	0.38	3.81	12.2	26.3	3.69	16.8	4.19	1.29	5.14	0.878	5.36	1.16	3.2	0.497
SA.10.1	16	2	NK	CA/Kwa	LT	Keele/Durham	Riley	11			52.079	1.00445	15.2087	10.1883	0.182627	7.53842	10.8358	2.26254	0.527588	0.172481	59.4443	100	5.77	94	28.1	11.1	1.05	188	214.5	44.8	282	78	2.4	0.37	1.28	0.29	2.77	9.4	20.5	2.87	13.1	3.3	1.08	4.09	0.699	4.38	0.95	2.62	0.4
SA.18.1	16	2	NK	CA/Kwa	LT	Keele/Durham	Riley	11	0.706591	-2.9	52.4773	1.19451	14.3645	11.3129	0.192336	6.64065	10.5582	2.48012	0.587131	0.192336	53.7642	100	7.5	116	30.6	12.44	0.36	291	222.7	43.3	238	53	2.96	0.425	1.77	0.33	3.55	11.9	25.7	3.56	16	3.96	1.19	4.69	0.792	4.85	1.05	2.85	0.441
SA.15.1	16	2	NK	CA/Kwa	LT	Keele/Durham	Riley	11	0.706536	-3.3	53.2462	1.13484	14.1348	11.0774	0.182385	6.36319	10.6391	2.371	0.658611	0.192517	53.2258	100	8.4	118	30.5	12.69	0.36	217	214.6	44.1	227	51	2.96	0.482	1.71	0.36	3.59	12.3	26	3.59	15.9	3.83	1.19	4.6	0.788	4.76	1.02	2.82	0.438
SA.2.1	16	2	NK	CA/Kwa	LT	Keele/Durham	Riley	11	0.705744	-2	52.7083	1.11622	15.0639	10.7533	0.184331	6.18531	10.8038	2.40654	0.583713	0.194571	53.2592	100	8.41	108	27.9	12.14	1.03	207	221.2	40.4	143	50	2.68	0.503	1.45	0.31	2.78	11.1	23.7	3.29	14.9	3.55	1.16	4.35	0.732	4.46	0.96	2.62	0.408
SA.17.1	16	2	NK	CA/Kwa	LT	Keele/Durham	Riley	11	0.705536	-0.9	52.9761	1.08052	14.3424	10.1536	0.173291	7.57384	10.6319	2.33433	0.581035	0.152904	59.6393	100	7.34	82	25.2	11.83	1.01	188	210.4	45.8	332	87	2.11	0.426	1.19	0.27	2.45	8.6	18.2	2.54	11.6	3.02	1.04	3.8	0.654	3.99	0.86	2.37	0.368
SA.20.1	16	2	NK	CA/Kwa	LT	Keele/Durham	Riley	11	0.704607	-0.8	50.1175	0.860429	14.1009	9.47274	0.161963	11.3172	11.4893	1.97393	0.344172	0.161963	70.2973	100	5.9	62	17.7	6.8	0.44	207	255.7	57.2	837	267	1.6	0.362	0.59	0.15	1.28	5.9	13.5	1.99	9.5	2.51	0.91	3.05	0.5	2.9	0.6	1.6	0.238
SA.19.1	16	2	NK	CA/Kwa	LT	Keele/Durham	Riley	11	0.704423	-0.7	49.134	1.1073	14.1231	10.7515	0.181195	11.1938	10.7509	2.12401	0.422788	0.211394	67.3466	100	7.8	81	21.7	7.84	0.78	178	249.8	57.7	730	256	2.04	0.436	0.73	0.19	1.65	7.6	17.4	2.56	12.2	3.14	1.11	3.87	0.619	3.56	0.74	1.97	0.295
ELB-4	16	2	NK	Ellisras	LT	UCT	Reid	37			51.2594	0.810467	16.0199	9.66977	0.168409	8.20993	10.8939	2.30509	0.547328	0.115781	62.7131	100	4.2	62	21	10		125	171		313	96						12	15
ELB-15	16	2	NK	Ellisras	LT	UCT	Reid	37			52.4786	0.882778	15.2149	9.82158	0.207713	7.70614	9.54439	3.30263	0.695837	0.145399	60.8503	100	3.8	63	22	11		167	273		330	83						12	14
ELB-20	16	2	NK	Ellisras	LT	UCT	Reid	37			53.24	0.918477	15.6669	9.27139	0.211144	7.00998	11.0745	2.0481	0.411731	0.147801	59.9646	100	4.4	67	22	5		126	192		335	75						10	14
MLP-162	16	2	NK	Lesotho	LT	WSU	Rehacek	10	0.706381	-6.1	51.277	0.94636	15.2176	10.6283	0.172519	7.69853	10.9295	2.51299	0.468693	0.148586	58.9307	100	4.8	88	26.51	5.54	0.01	170	185		347	62	2.23	0.26	1.02	0.22	2.69	9.14	18.36	2.53	11.13	3.17	1.08	3.77	0.66	4.41	0.94	2.68	0.38
OXB-65	16	2	NK	Lesotho	LT	WSU	Rehacek	10			51.603	1.22988	14.4069	13.1021	0.196821	5.88464	10.2607	2.39782	0.729336	0.188828	47.0824	100	6.33	113	31.54	16.97	1.07	202			131	54	2.78	0.41	1.51	0.3	3.18	12.05	24.29	3.18	14.3	4.24	1.34	4.62	0.88	5.72	1.22	3.61	0.47
LTE-31	16	2	NK	Lesotho	LT	WSU	Rehacek	10			52.1032	0.889908	15.7461	9.78994	0.162165	7.31747	10.5307	2.62268	0.690705	0.14715	59.6884	100	5.09	83	22.71	20.87	0.14	148	235		312	78	1.56	0.27	0.93	0.18	2.51	8.02	16.62	2.16	9.83	2.93	1.03	3.38	0.58	4.02	0.87	2.34	0.35
LTW-50A	16	2	NK	Lesotho	LT	WSU	Rehacek	10	0.707801	-11.5	50.6006	1.36916	14.3039	13.3979	0.26299	6.46434	10.881	2.26854	0.240907	0.210794	48.8701	100	7.6	121	34.08	2.6	0.1	141	212		129	50	3.02	0.45	1.75	0.34	3.67	13.89	27.87	3.54	15.91	4.75	1.49	5.25	1	6.44	1.38	3.93	0.55
OXB-01	16	2	NK	Lesotho	LT	WSU	Rehacek	10			51.1293	1.43967	14.5068	13.5298	0.183212	5.55644	10.4321	2.4128	0.570661	0.239277	44.8596	100	7.91	124	33.93	11.79	0.1	226			118	35	3.03	0.54	1.68	0.36	3.67	14.04	28.23	3.56	16.1	4.67	1.5	5.07	0.99	6.21	1.3	3.87	0.52
MKH-14	16	2	NK	Lesotho	LT	WSU	Rehacek	10			52.1259	1.03468	15.1084	11.5437	0.1768	6.23823	10.4875	2.24014	0.873955	0.170773	51.703	100	7.05	108	28.06	15.88	0.09	230	174		256	40	2.55	0.37	1.39	0.24	3.53	12.66	24.61	3.27	13.96	3.62	1.2	4.2	0.69	4.61	0.96	2.7	0.38
MLP-125	16	2	NK	Lesotho	LT	WSU	Rehacek	10			50.9859	1.20999	14.3921	12.9852	0.196763	6.52157	10.609	2.29219	0.608545	0.198791	49.8724	100	7.49	113	30.97	8.13	0.12	209			176	35	2.65	0.43	1.43	0.28	3.16	12.47	25.36	3.15	14.45	4.18	1.34	4.45	0.85	5.42	1.17	3.32	0.45
MLP-155	16	2	NK	Lesotho	LT	WSU	Rehacek	10	0.706115	-7	52.1539	0.8719	15.466	10.2573	0.167173	7.08732	10.2105	2.96306	0.680703	0.142147	57.7838	100	5.32	80	23.15	10.01	0.05	159	185		256	80	1.94	0.29	0.83	0.19	2.24	8.47	16.83	2.28	10.17	2.91	0.99	3.44	0.58	3.86	0.83	2.36	0.34
OXB-14	16	2	NK	Lesotho	LT	WSU	Rehacek	10			51.0427	1.05126	14.9432	11.9295	0.175211	6.78689	10.6435	2.51739	0.745148	0.165141	52.9857	100	6.46	97	26.76	11.18	0.03	194	169		285	53	1.98	0.36	1.24	0.22	2.84	11.15	22.85	2.79	12.33	3.57	1.15	3.95	0.73	4.64	0.99	2.98	0.41
KAO-01	16	2	NK	Lesotho	LT	WSU	Rehacek	10			50.1754	1.41556	14.8212	13.3915	0.231457	5.77152	10.7583	2.54304	0.665562	0.22649	46.0559	100	8.03	120	34.29	5.58	0.03	227	175		128	34	3.32	0.49	1.56	0.31	3.54	14.04	28.04	3.59	15.85	4.74	1.46	5.22	0.89	6.15	1.37	3.79	0.52
MKH-01	16	2	NK	Lesotho	LT	WSU	Rehacek	10			52.0818	1.43008	13.7985	13.1678	0.203875	5.69275	10.0657	2.52136	0.807622	0.230468	46.1329	100	8.2	122	35.34	16.24	0.09	242	171		144	37	3.32	0.5	1.58	0.32	3.27	14.41	29.06	3.79	16.62	4.88	1.46	5.38	0.95	6.18	1.37	3.91	0.54
MLP-29	16	2	NK	Lesotho	LT	WSU	Rehacek	10			51.2183	1.13239	14.0697	12.9079	0.202428	6.53381	10.9932	2.21468	0.561186	0.166352	50.0685	100	7.19	105	32.53	14.76	0.1	204	174		216	47	3.02	0.4	1.67	0.31	3.53	12.87	26.72	3.46	15.36	4.31	1.3	4.93	0.88	5.53	1.22	3.57	0.51
MLP-100	16	2	NK	Lesotho	LT	WSU	Rehacek	10			53.2843	1.15396	14.6175	12.0988	0.165276	5.48282	9.97596	2.36533	0.672981	0.18309	47.3053	100	7.52	109	30.77	10.29	0.04	205			154	47	2.78	0.47	1.6	0.31	3.41	12.9	25.82	3.31	14.66	4.12	1.32	4.46	0.84	5.54	1.15	3.37	0.45
MLP-64	16	2	NK	Lesotho	LT	WSU	Rehacek	10	0.706912	-5.5	50.9553	1.42475	14.3674	13.7577	0.212813	5.83488	9.25188	2.5078	1.44873	0.238791	45.6572	100	9.49	136	37.02	32.17	0.26	318	185		150	32	3.34	0.54	1.82	0.36	3.77	15.45	30.87	4.01	17.74	4.73	1.43	5.51	0.92	6.21	1.33	3.68	0.54
MLP-119	16	2	NK	Lesotho	LT	WSU	Rehacek	10	0.706197	-4.3	51.3607	0.95038	15.6184	11.2104	0.170968	6.61746	9.80551	2.49412	1.61917	0.152865	53.9036	100	6.8	97	25.16	22.43	0.09	471			260	50	1.84	0.36	1.25	0.23	2.96	10.75	21.74	2.75	11.94	3.37	1.11	3.84	0.65	4.48	0.95	2.59	0.38
MLP-165	16	2	NK	Lesotho	LT	WSU	Rehacek	10	0.706652	-7.4	52.3368	0.807409	15.8188	9.48342	0.166671	7.90442	9.93043	2.81445	0.6088	0.128746	62.2804	100	5.05	72	26.04	7.79	0.05	133			378	100	2.08	0.3	0.98	0.19	2.84	8.89	18.18	2.35	10.95	3.23	1.12	3.53	0.69	4.4	0.95	2.79	0.39
MLP-115	16	2	NK	Lesotho	LT	WSU	Rehacek	10			50.9846	1.08562	15.2309	11.9755	0.19152	6.18912	10.8965	2.48976	0.786239	0.170352	50.588	100	7.48	106	27	16.11	0.07	181	165		178	38	2.14	0.42	1.41	0.28	2.91	11.3	23.13	2.86	12.73	3.66	1.17	4.03	0.74	4.83	1.02	2.99	0.42
OXB-02	16	2	NK	Lesotho	LT	WSU	Rehacek	10			51.8113	1.42418	13.6187	13.8395	0.206039	5.49772	10.0607	2.44232	0.864359	0.235186	44.0384	100	9.33	129	33.82	15.1	0.08	240			148	34	3.16	0.57	1.81	0.35	3.62	15.36	30.46	3.82	16.8	4.85	1.52	5.49	1.01	6.38	1.37	4.03	0.54
MLP-65	16	2	NK	Lesotho	LT	WSU	Rehacek	10			51.6276	1.33343	13.9678	13.3663	0.214193	5.8325	10.2571	2.4235	0.764258	0.213188	46.3639	100	8.74	120	33.54	12.63	0.05	216	187		165	45	3.09	0.5	1.71	0.32	3.37	13.23	27.57	3.53	15.57	4.22	1.31	4.97	0.86	5.51	1.21	3.48	0.5
MLP-16	16	2	NK	Lesotho	LT	WSU	Rehacek	10	0.705889	-2.8	50.8926	0.867782	15.425	10.717	0.155245	8.47879	10.4094	2.1595	0.756324	0.138328	61.048	100	6.77	92	22.1	12.31	0.24	149	188		173	101	1.53	0.36	1	0.2	2.19	9.36	18.46	2.35	10.35	2.95	1.01	3.34	0.56	3.96	0.84	2.25	0.33
OXB-06	16	2	NK	Lesotho	LT	WSU	Rehacek	10			52.5229	1.34331	14.1227	13.3627	0.190901	4.99742	9.80494	2.5187	0.899536	0.236878	42.5568	100	9.68	130	35.94	19.39	0.13	227			147	34	2.45	0.51	1.76	0.29	3.34	16.85	29.53	4.14	17.91	4.9	1.47	5.66	0.95	6.37	1.33	3.58	0.53
OXB-13	16	2	NK	Lesotho	LT	WSU	Rehacek	10			51.6814	1.0272	15.0717	11.7841	0.173711	6.32588	10.5933	2.4199	0.743039	0.179735	51.5366	100	7.74	103	27.52	16.65	0.12	200			246	44	2.52	0.43	1.47	0.28	2.88	12.47	24.82	3.1	13.69	3.91	1.26	4.3	0.8	5.16	1.09	3.14	0.42
OXB-37	16	2	NK	Lesotho	LT	WSU	Rehacek	10			51.7913	1.03194	14.4451	12.0715	0.180179	6.51102	10.0941	2.75388	0.952083	0.168918	51.6554	100	8.01	104	27.46	21.36	0.1	227			226	56	2.48	0.46	1.43	0.26	2.74	11.71	23.08	2.93	13.12	3.69	1.22	4.12	0.78	4.92	1.04	3	0.41
LTW-08	16	2	NK	Lesotho	LT	WSU	Rehacek	10	0.705207	-1.5	50.9756	0.90897	15.6449	10.2603	0.163879	7.73592	11.4105	2.24952	0.508942	0.141486	59.8972	100	5.92	75	24.6	6.87	0.02	137	195		346	78	1.84	0.35	0.85	0.18	1.96	9.62	18.35	2.44	10.56	3.05	1.07	3.6	0.62	3.99	0.88	2.5	0.35
MLP-145	16	2	NK	Lesotho	LT	WSU	Rehacek	10			52.4583	1.11489	15.0207	11.6291	0.180685	5.62904	10.4341	2.62093	0.714798	0.197562	48.9506	100	8.62	109	30.68	14.66	0.12	207			149	42	2.74	0.56	1.35	0.27	2.82	12.62	25.26	3.18	14.38	4.08	1.34	4.49	0.85	5.47	1.16	3.35	0.45
LTW-05	16	2	NK	Lesotho	LT	WSU	Rehacek	10	0.705674	-0.8	52.5117	0.937417	15.4434	9.61319	0.154026	7.09948	10.5268	2.82551	0.75483	0.133625	59.3988	100	6.41	81	23.4	19.8	0.27	153	174		368	93	1.98	0.34	0.95	0.19	2.12	8.92	17.07	2.28	10.15	3.07	1.06	3.61	0.6	4.2	0.9	2.44	0.33
MLP-147	16	2	NK	Lesotho	LT	WSU	Rehacek	10			51.596	1.01382	14.5937	11.7478	0.180033	7.10073	9.79619	2.98714	0.814673	0.169975	54.491	100	8.51	105	28.66	8.45	0.02	196	173		208	56	2.63	0.49	1.31	0.25	3.02	12.79	25.14	3.2	13.8	3.8	1.2	4.21	0.73	4.78	1.05	2.95	0.42
OXB-04	16	2	NK	Lesotho	LT	WSU	Rehacek	10	0.706138	-4	52.4112	1.27051	14.5459	12.6746	0.174071	5.52224	9.884	2.44099	0.860349	0.216088	46.3259	100	10.01	122	36.86	19.88	0.12	246	194		150	39	3.44	0.56	1.88	0.38	3.69	16.09	32.32	4.16	17.93	4.82	1.44	5.4	0.9	6.2	1.32	3.66	0.53
MLP-148	16	2	NK	Lesotho	LT	WSU	Rehacek	10	0.706019	-3.2	51.5535	0.904885	15.1581	11.0233	0.166979	7.16909	10.8886	2.31971	0.669915	0.145982	56.3003	100	8.2	98	24.77	10.89	0.03	172	200		247	68	1.82	0.43	1.25	0.25	2.73	10.66	21.73	2.75	11.84	3.28	1.11	3.76	0.65	4.44	0.92	2.54	0.37
LTE-23	16	2	NK	Lesotho	LT	WSU	Rehacek	10	0.706544	-2.4	51.8096	0.944518	15.0012	11.1806	0.178585	7.00451	10.7846	2.32161	0.605206	0.169656	55.3782	100	8.88	105	26	7.96	0.01	190	114		289	67	1.98	0.49	1.36	0.28	2.99	11.9	23.89	3.03	13.04	3.53	1.15	3.93	0.68	4.66	0.99	2.61	0.4
MLP-172	16	2	NK	Lesotho	LT	WSU	Rehacek	10	0.705854	-1.9	51.3313	0.974025	15.6704	10.6137	0.156004	7.18018	11.0803	2.30006	0.540014	0.154004	57.2673	100	7.28	83	25.83	11.11	0.07	171			310	66	2.08	0.42	1.09	0.24	1.93	10.14	20.37	2.58	11.79	3.47	1.22	3.74	0.72	4.62	0.95	2.8	0.38
OXB-41	16	2	NK	Lesotho	LT	WSU	Rehacek	10			51.4254	0.896757	15.4045	10.8144	0.182766	7.31063	10.8555	2.27955	0.672819	0.157661	57.2496	100	8.5	96	25.68	10.68	0.07	187			255	84	2.22	0.46	1.35	0.27	2.49	11.47	22.65	2.84	12.65	3.44	1.12	3.67	0.71	4.5	0.94	2.75	0.37
OXB-54	16	2	NK	Lesotho	LT	WSU	Rehacek	10	0.70536	-0.4	51.1543	0.933472	15.2686	11.1032	0.173575	7.63933	10.4852	2.55317	0.534854	0.154401	57.6804	100	7.08	78	22.41	8.51	0.03	130			334	77	1.42	0.35	0.84	0.19	1.49	8.18	16.55	2.16	9.68	2.9	1.04	3.43	0.6	4.02	0.85	2.32	0.34
MLP-178	16	2	NK	Lesotho	LT	WSU	Rehacek	10	0.705169	-1.4	52.0129	0.895082	16.0494	9.80292	0.125151	7.34889	10.9933	2.21268	0.430521	0.129156	59.7596	100	7.22	79	23.42	6.69	0.02	108	221		501	111	1.52	0.35	1.11	0.23	3.38	8.85	17.41	2.22	9.99	3.08	1.09	3.56	0.62	4.32	0.9	2.42	0.35
LTW-42	16	2	NK	Lesotho	LT	WSU	Rehacek	10			51.63	0.913	15.52	9.491	0.135	6.57	11.31	2.19	0.59	0.144	57.8291	98.493	9.59	96	23.76	10.3	0.26	144	209		360	91	2.19	0.55	1.53	0.32	2.65	11.37	22.19	2.87	11.92	3.19	1.07	3.62	0.64	3.99	0.84	2.4	0.34
OXB-61	16	2	NK	Lesotho	LT	WSU	Rehacek	10			51.13	0.976	15.69	9.75772	0.151	6.84	10.93	2.43	0.62	0.155	58.135	98.6797	11.38	105	25.29	14.88	0.05	153			394	85	2.43	0.66	1.82	0.42	2.31	12.41	23.45	2.9	12.75	3.55	1.21	3.95	0.71	4.58	0.98	2.8	0.37
MLP-167	16	2	NK	Lesotho	LT	WSU	Rehacek	10			50.73	0.901	15.28	10.4912	0.166	7.73	10.33	2.63	0.81	0.155	59.3429	99.2232	10.77	92	23.65	13.39	0.04	179	190		417	90	2.26	0.62	1.38	0.28	2.42	12.59	23.69	2.95	11.99	3.23	1.08	3.61	0.63	3.97	0.87	2.45	0.34
MLP-183	16	2	NK	Lesotho	LT	WSU	Rehacek	10	0.706372	-1.3	53.23	0.942	15.99	9.0798	0.138	6.9	10.56	2.33	0.71	0.153	60.0862	100.033	15.47	105	28.94	18.33	0.29	196	230		363	76	2.57	0.88	2.47	0.57	3.06	15.65	30.44	3.66	15.61	4.36	1.28	4.57	0.87	5.28	1.12	3.23	0.44
G56-1-1	16	2	NK	CA_sills	LT	London	Neuman	19			52.2395	1.57501	14.0227	13.5228	0.19713	5.30423	9.69394	2.49969	0.741779	0.203227	43.7262	100	7.69	139	39.37	19.18	2.99	221.5	188	38	101.7	49	4.02	0.56	2.51	0.43	4	14.4	29.8725	3.87	19.32	4.05	1.26237	4.48	1.05	5.85	1.17	3.28	0.47
G56-2-1	16	2	NK	CA_sills	LT	London	Neuman	19			53.9135	0.943714	14.4906	9.88853	0.184684	7.52941	9.87348	2.54701	0.507373	0.12177	60.1335	100	5.06	80	21.58	12.14	1.75	128	206	31	72.9	61	2.06	0.29	1.5	0.4	4	8.04	16.9365	2.15	8.98	1.57	0.799711	2.35	0.53	3.19	0.64	1.74	0.26
G56-2-2	16	2	NK	CA_sills	LT	London	Neuman	19			51.6952	0.825899	16.7525	9.38563	0.173337	7.77976	10.8896	2.06985	0.326281	0.101963	62.1504	100	5	55	20	12			358	53	470	145
G56-2-3	16	2	NK	CA_sills	LT	London	Neuman	19			51.1032	0.701325	15.7544	10.5175	0.242923	11.211	7.1962	2.694	0.487878	0.0914772	67.8622	100	4.17	59	15.3	23.64	1.04	187	238	49	611	217	1.43	0.24	1.18	0.28	6.48	5.85	12.8	1.54	6.93	1.9	0.539	1.83		2.22	0.51	1.43
G56-3-1	16	2	NK	CA_sills	LT	London	Neuman	19			52.0013	0.717062	12.8032	13.0352	0.318001	12.6889	6.54709	1.02675	0.748238	0.114314	65.8511	100	6.06	73	23.41	45.53	8.23	144	171	45	593	171	1.78	0.32	2.94	0.98	5.49	11.9	24.08	2.9	12.13	3.07	0.935	2.57		3.07	0.64	1.95
G56-3-2	16	2	NK	CA_sills	LT	London	Neuman	19	0.711666	-3.10086	53.66	0.857124	15.8719	12.1221	0.561668	5.96962	7.58303	1.98298	1.16972	0.221844	49.3811	100	11.57	117	34.97	49.48	7.14	286	201	34	284	67	2.79	0.69	5.49	2.1	8.405	21.4	43.88	5.24	22.41	5.42	1.133	4.36		4.8	1.01	2.84
G56-3-3	16	2	NK	CA_sills	LT	London	Neuman	19			52.2035	1.00199	15.4907	10.1519	0.180358	7.18424	10.7313	2.20437	0.701391	0.150298	58.3661	100	8	92	26	17			221	48	340	89
G74-1-2	16	2	NK	CA_sills	LT	London	Neuman	19			52.227	0.756329	17.0628	7.93969	0.141181	7.12966	12.0004	2.17823	0.453797	0.110928	64.0142	100	5	63	17	15			208	41	634	99
G74-1-3	16	2	NK	CA_sills	LT	London	Neuman	19			51.164	0.773515	13.4653	10.3943	0.183201	12.4373	9.51628	1.57756	0.407113	0.0814227	70.3293	100	6	62	21	16			164	62	870	309
G74-2-1	16	2	NK	CA_sills	LT	London	Neuman	19			51.5136	0.754131	15.8469	9.86673	0.168151	8.46868	10.6495	2.11055	0.499357	0.122291	62.9669	100	7.65	74	20.35	11.02	0.63	145	199	44	488	126	1.59	0.39	1.84	0.29	6.5	9.04	19.9	2.29	10.37	2.65	0.814	2.46		2.86	0.63	1.82
G74-2-3	16	2	NK	CA_sills	LT	London	Neuman	19			50.3873	2.26696	11.1354	19.4254	0.333747	5.10065	7.54603	2.65003	0.776643	0.377826	34.2174	100	16.34	106	36.6	24.86	9.42	168	178	43	4.5	25	3.02	0.82	2.52	0.56	4	18.75	42.126	4.96	23.78	5.59	1.2116	4.82	1.04	6.48	1.19	3.4	0.48
G74-2-5	16	2	NK	CA_sills	LT	London	Neuman	19	0.705667	-1.08806	52.0929	1.02484	15.178	10.3374	0.183447	7.09193	10.5866	2.6236	0.717391	0.163975	57.61	100	9.28	92.885	25.88	15.3	1.25	182	214	34	301.4	85	2.38	0.47	1.58	0.34	6.5	10.57	23.7195	2.81	12.2	3.41	0.974002	3.41	0.68	3.92	0.8	2.3	0.306
G80-1-2	16	2	NK	CA_sills	LT	London	Neuman	19			51.3131	0.94303	16.1648	9.6844	0.164005	8.21051	10.9166	2.08082	0.399763	0.123004	62.6794	100	5	81	27	19			212	54	525	122
G80-1-3	16	2	NK	CA_sills	LT	London	Neuman	19			52.1838	0.88748	16.1481	9.81213	0.163215	7.57928	10.4661	2.21921	0.428439	0.11221	60.4772	100	5.55	78	24.06	17.94	4.86	120	186	40	415	100	1.77	0.28	1.65	0.22	6.66	8.22	16.89	2.14	10	3.02	0.858	2.79		3.33	0.7	2.06
G80-1-4	16	2	NK	CA_sills	LT	London	Neuman	19	0.705287	-0.893445	52.3276	0.949662	15.9094	9.95086	0.168488	7.02546	10.5178	2.41551	0.57184	0.163383	58.309	100	8.34	86	23.11	12.38	1.19	167	210	39	322	85	1.9	0.44	1.2	0.31	7.275	10.5	20.91	2.63	12.06	3.09	0.979	3		3.5	0.73	2.06
G80-2-1	16	2	NK	CA_sills	LT	London	Neuman	19			50.8186	0.839631	16.3833	9.5193	0.167926	8.8686	10.4744	2.35097	0.482788	0.0944585	64.8576	100	5	69	23	31			311	50	556	106
G80-3-2	16	2	NK	CA_sills	LT	London	Neuman	19			51.3878	0.852405	15.6883	10.3362	0.181643	7.74268	10.9899	1.99909	0.70019	0.121772	59.7411	100	8.01	77	25.25	21.99	1.79	186.5	213	32	297.9	80	2.17	0.51	2.4	0.75	4	12.9	24.339	3.13	14.2	3.39	0.949143	3.23	0.63	3.87	0.76	2.06	0.31
G80-3-4	16	2	NK	CA_sills	LT	London	Neuman	19			52.6835	0.981663	15.8179	9.98038	0.166984	6.74008	10.4542	2.35549	0.647695	0.172044	57.2251	100	9.57	100	24.86	14.41	1.85	183	210	39	335	83	2.35	0.52	1.53	0.38	8.32	11.31	23.55	2.82	13.04	3.33	0.979	3.2		3.74	0.83	2.22
LA1-1-1	16	2	NK	CA_sills	LT	London	Neuman	19	0.707751	-3.6871	52.6674	1.02097	15.9436	9.55783	0.174286	6.91988	10.5603	2.41319	0.598142	0.144379	58.9192	100	4.31	103.525	24.59	11.86	0.2	221	192	34	403.7	89	2.66	0.22	1.21	0.22	7.3	8.92	20.7165	2.6	11.61	3.52	0.958997	3.35	0.66	3.69	0.75	2.01	0.306
LA1-1-2	16	2	NK	CA_sills	LT	London	Neuman	19			52.1285	0.990421	15.6042	9.91211	0.181914	7.8122	10.7026	2.08191	0.474998	0.11117	60.9573	100	6	86	29	12			204	52	431	135
LA1-1-3	16	2	NK	CA_sills	LT	London	Neuman	19			52.3114	1.03878	15.9828	10.004	0.205699	6.67494	10.8506	2.3352	0.452538	0.143989	56.9292	100	5.89	91	25.73	9.72	0.36	171	227	40	356	122	2.37	0.33	1.41	0.22	8.465	9.28	19.96	2.53	11.87	3.29	1.034	3.13		3.75	0.8	2.2
LA1-1-4	16	2	NK	CA_sills	LT	London	Neuman	19	0.706558	-1.36782	52.8767	1.01866	15.9867	9.59613	0.211008	6.2055	11.0389	2.46349	0.467751	0.135128	56.1602	100	5.39	87.965	24.04	8.63	0.27	169	239	35	391.6	122	2.33	0.29	1.21	0.21	6.31	7.98	17.64	2.36	10.36	3.03	0.904219	3.28	0.63	3.68	0.74	2.18	0.324
LA1-1-5	16	2	NK	CA_sills	LT	London	Neuman	19			52.264	0.992023	15.4547	9.98798	0.166033	7.47672	10.7139	2.35997	0.459463	0.125308	59.7246	100	5.29	87.13	23.71	9.84	0.5	192	206	34	386.1	117	2.18	0.29	1.17	0.21	6	7.93	17.745	2.28	10.08	3.19	1.00878	3.06	0.6	3.53	0.75	1.98	0.315
LA1-1-6	16	2	NK	CA_sills	LT	London	Neuman	19			52.3047	0.984773	15.3401	9.93893	0.172589	7.87819	10.7005	2.08122	0.477158	0.121828	61.0931	100	6	89	27	13			196	52	423	136
LA1-1-8	16	2	NK	CA_sills	LT	London	Neuman	19			52.6338	0.984443	15.5887	10.1456	0.170501	7.11438	10.5447	2.18861	0.507445	0.121787	58.1434	100	4.04	90	25.29	12.68	1.17	174	151	40	394	80	2.26	0.2	1.75	0.24	5.675	9.23	19.78	2.54	11.82	3.34	0.891	3.06		3.74	0.76	2.21
LA1-1-9	16	2	NK	CA_sills	LT	London	Neuman	19			52.3612	1.00932	15.7578	9.86033	0.176116	6.62239	10.9378	2.52331	0.607653	0.144189	57.0901	100	6.47	80.17	22.26	10.91	1.94	208	247	32	377.3	66	2.06	0.36	1.17	0.26	5.29	9.06	18.9315	2.43	10.74	3.13	0.911986	2.84	0.56	3.37	0.67	1.97	0.288
LA1-1-10	16	2	NK	CA_sills	LT	London	Neuman	19			52.2561	0.967139	15.576	9.80156	0.173067	7.82874	10.7505	2.19897	0.335954	0.111985	61.2741	100	6	88	25	11			216	53	432	140
LA1-1-11	16	2	NK	CA_sills	LT	London	Neuman	19			52.2411	0.952097	15.4198	10.0569	0.166617	7.7927	10.4524	2.29745	0.486397	0.134535	60.5521	100	5.26	86.195	23.59	11.83	3.65	142	184	34	408.1	120	2.24	0.27	1.23	0.2	6.53	7.87	17.1045	2.32	9.9	3.1	0.931937	3.17	0.64	3.71	0.74	2.04	0.315
LA1-1-12	16	2	NK	CA_sills	LT	London	Neuman	19			52.096	1.03937	15.6612	10.124	0.166501	7.29576	10.4542	2.40619	0.605457	0.151364	58.8065	100	6.55	93	25.92	14.43	1.99	171	232	39	399	111	2.32	0.31	1.41	0.24	7.66	9.16	19.96	2.55	12.1	3.48	1.012	3.27		3.79	0.8	2.26
LA1-1-13	16	2	NK	CA_sills	LT	London	Neuman	19			52.2251	0.965456	16.0406	9.52874	0.170966	6.93921	11.2134	2.19239	0.593353	0.130739	59.0605	100	8	79	25	17			241	47	444	79
LA1-1-14	16	2	NK	CA_sills	LT	London	Neuman	19			52.1442	0.971819	15.5187	9.78283	0.172093	7.83529	10.7001	2.22708	0.516279	0.1316	61.3393	100	7	87	24	13			218	52	481	142
LA1-3-1	16	2	NK	CA_sills	LT	London	Neuman	19			52.3267	1.052	16.0227	10.995	0.192192	6.1906	9.84224	2.09388	1.16327	0.121384	52.7269	100	8	98	32	37			293	49	193	59
LA1-3-2	16	2	NK	CA_sills	LT	London	Neuman	19			52.0818	1.154	14.5161	12.0232	0.200432	6.41786	10.5581	2.27915	0.617491	0.151842	51.3955	100	6.44	106	29.55	16.21	1.51	200	175	43	198	63	2.74	0.34	1.73	0.32	7.415	11.31	24.37	2.97	14.19	3.87	1.111	3.66		4.27	0.94	2.58
QU1-1-1	16	2	NK	CA_sills	LT	London	Neuman	19			52.014	0.999289	15.387	10.2578	0.183543	7.21935	10.6761	2.49822	0.622006	0.142756	58.2324	100	6.61	79.045	21.77	11.74	1.35	162	208	34	480.7	88	1.93	0.36	1.23	0.25	5.23	7.68	16.7895	2.12	9.65	2.96	0.897084	2.75	0.57	3.29	0.7	1.93	0.297
QU1-1-2	16	2	NK	CA_sills	LT	London	Neuman	19			53.3161	1.85501	13.9227	14.0684	0.224231	4.20943	8.71445	2.56847	0.856156	0.265001	37.2148	100	14	142	48	17			209	61	237	1040
QU1-1-3	16	2	NK	CA_sills	LT	London	Neuman	19			51.0111	0.806745	15.3902	10.1534	0.17376	8.39842	11.16	2.24441	0.548173	0.113772	62.1007	100	5.15	53.73	18.69	11.05	0.5	113	185	34	520.3	106	1.34	0.28	0.79	0.16	5.95	6.06	12.8625	1.64	7.4	2.36	0.865714	2.35	0.47	2.97	0.56	1.56	0.234
QU1-1-4	16	2	NK	CA_sills	LT	London	Neuman	19	0.705662	-1.07491	52.2223	0.883403	15.4748	10.1965	0.16348	7.46323	10.6719	2.20343	0.578781	0.142157	59.183	100	6.97	84.23	24.49	12.23	1.58	150	183	34	427.9	88	2.06	0.36	1.27	0.27	6.82	8.65	20.076	2.38	10.18	3.05	1.00611	3.01	0.62	3.75	0.73	2.08	0.306
QU1-1-5	16	2	NK	CA_sills	LT	London	Neuman	19			54.5519	0.969222	14.5281	10.3092	0.17548	6.27444	9.86566	2.23431	0.969222	0.122428	54.6623	100	7.38	111.43	29.76	31.29	2.39	218	168	31	268.4	56	2.84	0.39	3.42	0.72	4.01	14.85	32.466	3.75	15.7	4.09	1.07384	3.88	0.8	4.66	0.9	2.52	0.369
QU1-1-6	16	2	NK	CA_sills	LT	London	Neuman	19			53.899	0.7788	15.2422	8.99163	0.171943	7.30252	10.8526	1.93183	0.748457	0.0809143	61.6688	100	6	91	24	31			182	45	368	84
QU1-1-7	16	2	NK	CA_sills	LT	London	Neuman	19	0.707938	-3.80472	49.5752	0.578378	11.2784	11.375	0.184874	17.31	7.48792	1.62152	0.516409	0.0722972	75.0908	100	4.31	66.585	17.04	19.01	2.54	129	112	54	996.6	496	1.64	0.24	2.04	0.43	8.05	8.47	18.5115	2.25	9.03	2.54	0.685438	2.21	0.46	2.59	0.54	1.47	0.234
QU1-1-9	16	2	NK	CA_sills	LT	London	Neuman	19			52.398	0.867685	15.2304	10.0945	0.166391	7.77854	10.6368	2.19473	0.510403	0.122497	60.4192	100	6.01	80.135	22.94	20.54	4.17	135	188	33	452.1	86	2.12	0.31	1.25	0.25	5.82	8.44	18.06	2.23	9.75	2.8	0.983854	2.81	0.58	3.41	0.71	1.95	0.27
QU1-1-10	16	2	NK	CA_sills	LT	London	Neuman	19	0.706144	-1.90955	52.6171	1.56641	13.8332	13.8566	0.214619	5.05523	9.32726	2.48184	0.834063	0.213601	41.9519	100	7.87	139.835	38.66	21.73	3.9	241	174	38	116.6	45	3.65	0.44	2.33	0.44	4.88	13.08	30.807	3.76	16.29	4.82	1.45745	4.95	0.97	5.78	1.12	3.19	0.495
QU1-1-11	16	2	NK	CA_sills	LT	London	Neuman	19			52.3567	1.35634	13.8081	13.1495	0.20804	6.09842	9.94308	2.27416	0.611882	0.193763	47.8822	100	7.42	122.625	35.65	19.56	3.39	178	163	38	224.4	61	3.31	0.43	1.97	0.38	4.24	12.07	27.762	3.45	15.13	4.13	1.40093	4.73	0.91	5.36	1.13	3.09	0.441
QU1-1-12	16	2	NK	CA_sills	LT	London	Neuman	19	0.705894	-2.02276	52.7769	0.973219	15.1761	10.3351	0.1693	7.01529	10.4216	2.30126	0.669088	0.162203	57.3497	100	7.31	96.075	27.44	17.73	1.8	176	192	33	321.2	75	2.56	0.38	1.52	0.28	5.77	9.93	23.352	2.78	12.42	3.36	1.24406	3.51	0.67	4.16	0.84	2.19	0.36
QU1-1-14	16	2	NK	CA_sills	LT	London	Neuman	19			52.6226	0.979975	15.1079	10.4252	0.172516	7.15586	10.4122	2.32744	0.643108	0.153121	57.6224	100	6.94	92.07	26.25	15.94	1.7	173	194	32	337.7	78	2.44	0.36	1.46	0.27	5.65	9.76	21.609	2.8	11.82	3.69	1.1612	3.39	0.65	3.91	0.86	2.18	0.36
QU1-1-15	16	2	NK	CA_sills	LT	London	Neuman	19			52.7616	0.938165	15.2044	10.2676	0.168258	7.1892	10.4116	2.27403	0.632242	0.152962	58.1073	100	7.43	93.135	27.09	16.68	2.45	171	189	32	349.8	78	2.43	0.39	1.59	0.32	8.85	9.66	22.2075	2.78	12.04	3.67	1.23376	3.47	0.67	4.04	0.78	2.24	0.36
QU1-1-16	16	2	NK	CA_sills	LT	London	Neuman	19			52.6168	0.951332	15.3124	10.0718	0.169013	7.29692	10.3938	2.33785	0.708439	0.141688	58.9357	100	6.82	98.785	27.18	17.99	0.6	192	207	33	359.7	84	2.69	0.39	1.61	0.32	9.35	10.68	23.2995	2.99	13.04	3.57	1.24287	3.57	0.73	4.09	0.88	2.41	0.351
QU1-1-17	16	2	NK	CA_sills	LT	London	Neuman	19			52.4709	0.93277	15.3958	9.98867	0.168104	7.40066	10.4655	2.3268	0.707266	0.143503	59.4767	100	6.24	96.03	26.49	17.5	1.2	187	202	32	354.2	84	2.45	0.33	1.51	0.27	8.32	10.11	22.743	2.79	12.28	3.48	1.14766	3.46	0.65	3.94	0.83	2.15	0.324
QU1-1-18	16	2	NK	CA_sills	LT	London	Neuman	19			52.4733	0.973214	15.441	9.91253	0.180596	7.44458	10.6351	2.09692	0.702319	0.140464	59.8033	100	7	93	27	18			220	47	400	93
QU1-1-19	16	2	NK	CA_sills	LT	London	Neuman	19			52.1191	0.976918	16.0436	9.84152	0.171212	7.03985	10.8972	2.13512	0.624422	0.15107	58.627	100	7	90	28	15			213	48	351	96
QU1-1-20	16	2	NK	CA_sills	LT	London	Neuman	19			52.0044	0.834295	15.9237	9.67568	0.158619	7.68376	10.8355	2.21449	0.535597	0.133899	61.1372	100	6.26	84.46	24.76	12.89	1.1	152	188	32	371.8	104	2.31	0.33	1.23	0.25	7.21	8.74	20.2545	2.45	11.03	3.36	1.0898	3.05	0.61	3.64	0.77	2.02	0.306
QU1-1-21	16	2	NK	CA_sills	LT	London	Neuman	19	0.705701	-2.13331	52.2287	0.942905	15.7527	9.99667	0.171158	7.19477	10.6179	2.38801	0.563693	0.143486	58.7755	100	6.23	86.29	25.05	12.99	1.05	165	196	32	328.9	92	2.36	0.31	1.38	0.27	2.63	9.12	21.1575	2.56	11.2	3.42	1.07724	3.15	0.66	3.81	0.76	2.08	0.324
QU1-2-1	16	2	NK	CA_sills	LT	London	Neuman	19			53.1226	1.46798	13.3342	14.0711	0.225294	4.99521	9.04235	2.51799	1.01943	0.203886	41.2884	100	9.11	147.835	40.99	26.98	2.1	280	169	38	83.6	34	4.03	0.5	2.78	0.55	9.05	16.01	37.1175	4.39	19.26	5.39	1.6209	5.2	1.02	6.41	1.27	3.53	0.504
QU1-2-2	16	2	NK	CA_sills	LT	London	Neuman	19			53.4693	2.16445	11.6611	17.8636	0.29101	2.8169	7.52898	2.63048	1.20132	0.372825	23.8024	100	12.07	215	56	30.49	3.12	369	152	46	2	12	5.32	0.82	4.24	0.81	2	24.24	50.8935	6.52	31.54	7.13	1.75733	6.97	1.59	9.24	1.68	4.87	0.76
QU1-2-3	16	2	NK	CA_sills	LT	London	Neuman	19			52.4459	0.847783	15.9383	10.3936	0.165318	5.92388	10.3323	2.64932	1.1869	0.11657	53.031	100	4.93	87.335	24.55	49.7	0.6	191	172	29	110	48	2.38	0.27	1.69	0.28	4.57	9.57	21.4305	2.56	11.18	3.23	1.14841	3.04	0.6	3.59	0.74	2.06	0.297
QU1-2-4	16	2	NK	CA_sills	LT	London	Neuman	19			53.293	1.11465	16.2992	9.59439	0.171404	5.63635	9.25371	3.50169	1.04104	0.0946402	53.784	100	4.82	77.945	21.53	41.46	0.67	155	188	30	112.2	45	2.09	0.25	1.45	0.31	7.64	7.81	18.102	2.2	9.63	2.71	0.826627	2.78	0.55	3.38	0.65	1.82	0.279
QU1-2-5	16	2	NK	CA_sills	LT	London	Neuman	19			51.9567	0.895284	15.9039	10.21	0.181069	6.7096	11.3872	2.09235	0.563325	0.100594	56.5561	100	7	88	25	16			183	51	254	75
QU1-2-6	16	2	NK	CA_sills	LT	London	Neuman	19			52.2915	0.997105	15.378	11.0346	0.181946	6.34241	10.7317	2.23064	0.688722	0.123353	53.2408	100	5.62	96.965	27.18	20.64	1.35	184	168	33	229.9	61	2.53	0.3	1.76	0.35	6.48	9.95	23.5725	2.91	12.37	3.59	1.1614	3.47	0.71	4.36	0.85	2.39	0.351
15082	16	2	NK	R.Mazoe	LT	GTK	Manninen	36			56.1604	1.31178	15.1674	10.6968	0.112731	3.42291	7.93214	3.10522	1.86518	0.225461	38.7968	100	10	150	20	70		530	220		110	70
14103	16	2	NK	R.Mazoe	LT	GTK	Manninen	36			56.9484	1.56429	15.4384	9.84365	0.102241	3.32284	6.16515	3.52732	2.72984	0.357844	40.0732	100	30	310	50	90		600	220		40	20
14101	16	2	NK	R.Mazoe	LT	GTK	Manninen	36			57.1763	1.43705	14.3705	11.0048	0.173261	3.3735	7.27698	3.07794	1.83453	0.27518	37.7826	100	20	190	40	50		580	230		40	74
14734	16	2	NK	R.Mazoe	LT	GTK	Manninen	36			53.725	1.32262	14.4565	10.7385	0.225563	6.31577	9.41213	2.41968	1.19959	0.184552	53.8126	100	12	142	29	40		434	169		300	74
17211	16	2	NK	R.Mazoe	LT	GTK	Manninen	36			57.6745	0.825377	13.9601	9.17798	0.142658	7.60162	6.98004	2.201	1.31449	0.122278	62.1317	100	9	117	23	49		409	198		417	52
17214	16	2	NK	R.Mazoe	LT	GTK	Manninen	36			58.2867	0.905326	14.7497	8.79599	0.132239	5.49299	7.15106	2.39047	1.95306	0.142411	55.2992	100	12	130	23	67		559	205		251
OXB-43	16	2	NK	Lesotho	LT	UCT	Marsh	2			52.206	0.919929	15.7224	9.86782	0.16726	7.62078	10.8092	2.14302	0.397242	0.146352	60.4724	100	4.2	76	23.5	9		155	176	44	345	92
SP-32	16	2	NK	Lesotho	LT	UCT	Marsh	2	0.70534		51.7478	0.959838	15.3365	10.1299	0.177361	7.8039	11.0694	1.99271	0.605115	0.177361	60.4134	100	8.9	82	24.2	10		165	198	45	266	80
SP-36	16	2	NK	Lesotho	LT	UCT	Marsh	2	0.70502		51.8928	1.10962	15.4724	10.4112	0.186665	6.83401	10.9199	2.29183	0.674068	0.207405	56.528	100	10.6	88	25.1	13		217	231	44	289	79
ON-35	16	2	NK	Lesotho	LT	UCT	Marsh	2	0.70497		51.1064	0.89714	15.3024	9.94958	0.173311	8.72672	10.99	2.25304	0.44857	0.152922	63.4704	100	5.3	69	22.7	9		172	202	48	458	107
MPL-02	16	2	NK	Lesotho	LT	UCT	Marsh	2			52.0731	1.03644	15.5675	9.81947	0.167505	7.67382	10.6261	2.10428	0.722366	0.209381	60.7553	100	8.5	84	25.6	10		175	202	45	195	75
MLP-166	16	2	NK	Lesotho	LT	UCT	Marsh	2			51.8162	0.979397	15.1296	9.98729	0.183637	8.02902	10.5285	2.44849	0.714144	0.183637	61.428	100	11.2	95	24.7	14		227	208	46	389	116
SOM-92	16	2	NK	Lesotho	LT	UCT	Marsh	2			52.5283	0.888517	16.0462	9.52991	0.158664	6.75908	10.4295	2.39053	1.08949	0.179819	58.4201	100	9.3	81	24.2	34		220	187	41	274	79
BMC-07	16	2	NK	Lesotho	LT	UCT	Marsh	2			52.8217	0.949271	15.9372	8.95433	0.158212	6.67654	11.3807	2.37318	0.58011	0.168759	59.6295	100	8.5	74	23.9	9		203	186	44	304	96
MLP-17	16	2	NK	Lesotho	LT	UCT	Marsh	2			52.0311	1.018	15.2289	10.6319	0.185091	7.08487	10.653	2.3342	0.658101	0.174808	56.8981	100	6.7	99	27.6	14		225	191	44	194	82
OXB-40	16	2	NK	Lesotho	LT	UCT	Marsh	2	0.70589		52.6144	0.923241	15.0934	10.1551	0.165976	7.16809	11.0374	2.11619	0.560169	0.165976	58.3036	100	8.7	92	21.9	7		213	193	44	268	84
BMC-14	16	2	NK	Lesotho	LT	UCT	Marsh	2			51.6569	0.958538	16.1076	10.0433	0.166702	7.52244	10.9086	2.00043	0.46885	0.166702	59.7384	100	6.8	83	24.7	5		192	199	46	209	92
ON-04	16	2	NK	Lesotho	LT	UCT	Marsh	2			52.1863	1.10333	15.3847	10.9296	0.195918	6.07345	10.7239	2.55724	0.659934	0.185606	52.3993	100	8.2	105	29.5	14		227	196	42	179	64
BUS-31	16	2	NK	Lesotho	LT	UCT	Marsh	2			53.063	0.894147	14.9127	10.1126	0.164441	6.93734	11.2025	2.16856	0.380269	0.164441	57.6087	100	8	93	25.6	3		190	198	46	279	93
BUS-40	16	2	NK	Lesotho	LT	UCT	Marsh	2	0.70553		51.3865	1.03061	15.8715	10.5323	0.195817	6.94634	11.1409	2.15398	0.556532	0.185511	56.6444	100	7.1	87	25.5	7		187	200	44	177	75
ON-07	16	2	NK	Lesotho	LT	UCT	Marsh	2			51.8211	1.12289	15.0594	11.4592	0.188898	6.73737	10.7882	2.0359	0.587683	0.199393	53.8042	100	7.8	98	28	8		200	194	44	151	68
BMC-25	16	2	NK	Lesotho	LT	UCT	Marsh	2			51.719	0.967103	15.9467	10.564	0.189216	6.76972	10.7643	2.23905	0.683279	0.15768	55.9368	100	4.9	80	23.7	10		164	206	42	256	73
SP-13	16	2	NK	Lesotho	LT	UCT	Marsh	2			51.6709	0.978459	15.8323	10.6376	0.187364	6.88044	10.8775	2.19633	0.582912	0.156137	56.1654	100	5.3	85	25.2	12		195	184	45	193	79
MLP-31	16	2	NK	Lesotho	LT	UCT	Marsh	2			50.8965	0.998181	16.8832	10.0671	0.17173	6.7404	11.6669	1.9105	0.493724	0.17173	57.0142	100	6.1	87	24.9	11		157	167	44	132	76
OXB-21	16	2	NK	Lesotho	LT	UCT	Marsh	2			52.0174	1.07651	15.4474	10.89	0.188128	6.50087	10.6815	2.19483	0.836125	0.167225	54.1823	100	4.8	99	26.7	18		245	182	43	223	67
MLP-39	16	2	NK	Lesotho	LT	UCT	Marsh	2			51.131	1.04134	14.8839	10.7705	0.189335	8.00467	11.1497	1.96698	0.683711	0.178817	59.5513	100	6.8	88	25.9	12		224	165	46	298	76
OXN-11	16	2	NK	Lesotho	LT	UCT	Marsh	2			52.5733	0.990002	15.3966	10.5492	0.165	6.51752	10.9313	2.18626	0.536251	0.154688	55.0338	100	7.3	91	24.8	8		185	202	47	238	73
BMC-36	16	2	NK	Lesotho	LT	UCT	Marsh	2			51.6358	1.00651	15.4645	10.2323	0.199204	7.42298	11.1135	2.0864	0.671004	0.167751	58.9675	100	5.3	86	26.6	10		213	179	46	244	70
SOM-04	16	2	NK	Lesotho	LT	UCT	Marsh	2			51.8726	1.03265	15.5211	10.4303	0.187755	6.61316	10.7021	2.22177	1.24127	0.177324	55.6738	100	6.6	92	25.6	29		247	188	41	249	62
SP-01	16	2	NK	Lesotho	LT	UCT	Marsh	2			52.1358	1.11509	14.8433	11.3081	0.241954	6.64847	10.8038	1.99875	0.715342	0.189355	53.804	100	8	96	27.7	14		196	174	41	235	54
OXB-09	16	2	NK	Lesotho	LT	UCT	Marsh	2			50.1345	0.784481	11.8911	12.2001	0.206442	12.0253	10.2189	1.76508	0.619327	0.154832	66.1314	100	4.7	69	20.7	12		169	139	70	427	178
MLP-61	16	2	NK	Lesotho	LT	UCT	Marsh	2			51.0352	1.28687	15.5604	11.9887	0.203755	5.98395	10.7347	2.31637	0.675607	0.214479	49.7176	100	8.6	109	30.4	12		200	111	42	166	57
OXB-22	16	2	NK	Lesotho	LT	UCT	Marsh	2	0.70548		51.3931	1.58148	13.8252	13.7939	0.234672	5.62192	10.3153	2.50997	0.530562	0.193859	44.6712	100	6	116	32	14		190	182	48	95	62
RTL1-39	16	2	NK	SpringUnit2	LT	UCT	Marsh	2			52.0688	0.9298	15.7093	10.1197	0.183798	8.13034	10.0008	2.21638	0.486523	0.154606	61.4131	100	3.5	68	24	7.8		149	175	53	307	84
RL1-17	16	2	NK	SpringUnit2	LT	UCT	Marsh	2			51.015	1.00262	16.3007	10.1771	0.204836	8.12877	10.2418	2.14539	0.62529	0.158479	61.2743	100	3.1	67	22.8	8.3		194	152	48	357	93
RL1-11	16	2	NK	SpringUnit2	LT	UCT	Marsh	2			52.985	1.0216	16.037	9.72651	0.159625	6.90646	10.5459	1.7346	0.766202	0.117059	58.448	100	3	61	22.2	15		115	174	47	411	97
LB1-12	16	2	NK	SpringUnit3	LT	UCT	Marsh	2			51.787	1.00288	15.7367	10.5836	0.170703	6.52939	11.021	2.30449	0.693481	0.170703	54.9982	100	6.1	88	26.4	12		190	209	51	230	57
RL1-24	16	2	NK	SpringUnit3	LT	UCT	Marsh	2			51.3429	1.05949	16.0831	10.8068	0.180113	6.75955	10.6479	2.16136	0.794618	0.164221	55.3388	100	6.8	93	25.6	16		243	176	47	246	61
RL1-27	16	2	NK	SpringUnit3	LT	UCT	Marsh	2			50.1521	1.35175	15.8408	12.377	0.211211	5.88223	10.9619	2.20716	0.802602	0.213323	48.4927	100	7	116	32	12		258	180	47	174	53
RTL1-05	16	2	NK	SpringUnit4	LT	UCT	Marsh	2			51.3992	1.24725	14.7783	12.2733	0.188659	6.35154	10.6593	2.28488	0.670789	0.146735	50.6214	100	4.2	89	27.9	20		15	158	51	284	81
RL1-36	16	2	NK	SpringUnit4	LT	UCT	Marsh	2			51.8807	1.32439	14.7665	12.368	0.187709	6.06926	10.6056	2.09609	0.542271	0.159553	49.293	100	4.9	100	31	8		182	162	50	218	66
RL1-43	16	2	NK	SpringUnit4	LT	UCT	Marsh	2			51.6836	1.31382	14.9175	12.3416	0.196555	5.96907	10.6554	2.25521	0.506905	0.160348	48.9303	100	5	99	32	6		179	170	49	197	63
RL1-59	16	2	NK	SpringUnit4	LT	UCT	Marsh	2			50.1924	1.67273	14.375	13.57	0.23	6.27274	10.7159	2.09091	0.648183	0.232091	47.7999	100	5.7	120	39	10		222	149	53	154	60
RL1-60	16	2	NK	SpringUnit4	LT	UCT	Marsh	2			51.3022	1.59109	14.1314	13.2594	0.209354	6.10267	10.1537	2.0098	1.0049	0.235523	47.6918	100	6.9	126	41	30		220	144	50	167	53
M5	16	2	NK	Malawi	LT	Lancaster	MacDonald	35			53.1367	1.43336	15.5622	10.8143	0.133098	5.46725	8.92779	2.35481	1.88385	0.286672	50.0375	100	16	174	32	43		602	250	50	217	32
M4.3	16	2	NK	Malawi	LT	Lancaster	MacDonald	35			52.6847	1.66373	14.7168	11.7916	0.174589	5.3609	9.21212	2.35181	1.72535	0.318368	47.3857	100	18	189	34	41		659	232	43	179	38
M23	16	2	NK	Malawi	LT	Lancaster	MacDonald	35			51.843	1.94026	14.8959	13.181	0.133457	4.69153	8.57206	2.50489	1.8684	0.369574	41.3521	100	20	221	42	49		702	226	39	127	32
M25	16	2	NK	Malawi	LT	Lancaster	MacDonald	35			51.6987	1.98367	15.4891	12.9242	0.113059	4.01873	8.88025	2.55924	1.94256	0.390567	38.118	100	24	224	43	48		718	235	46	109	29
M3	16	2	NK	Malawi	LT	Lancaster	MacDonald	35			52.5083	1.87087	17.2099	10.736	0.113699	3.32828	8.24834	3.13189	2.23263	0.620176	38.047	100	22	224	40	52		752	262	31	70	21
M9	16	2	NK	Malawi	LT	Lancaster	MacDonald	35			51.9759	2.09764	16.5228	12.3436	0.103332	2.81063	7.49156	3.18262	3.03796	0.433994	31.0853	100	25	254	50	84		820	248	40	34	21
M22	16	2	NK	Malawi	LT	Lancaster	MacDonald	35			51.4354	2.08634	17.1348	12.188	0.134269	2.56144	8.86176	3.08819	2.06568	0.444121	29.3947	100	23	230	42	49		794	301	42	16	27
M4-2	16	2	NK	Malawi	LT	Lancaster	MacDonald	35			62.4918	0.681139	11.9794	6.92179	0.183799	3.24352	6.62759	1.79475	6.01132	0.0648704	48.1402	100	9	120	29	84		295	88	24	169	65
M18	16	2	NK	Malawi	LT	Lancaster	MacDonald	35			52.0111	0.548554	15.1056	9.20411	0.132059	8.5737	11.7228	1.86915	0.751722	0.0812673	64.8542	100	7	57	15	21		168	79	43	397	139
M11	16	2	NK	Malawi	LT	Lancaster	MacDonald	35			53.6672	0.731826	14.6467	10.0973	0.193121	6.4543	10.9774	2.11416	0.996096	0.121971	55.8745	100	8	73	21	32		249	98	46	148	80
M12	16	2	NK	Malawi	LT	Lancaster	MacDonald	35			52.5747	0.703755	14.6236	10.0125	0.124192	6.61323	11.1359	2.37	1.71799	0.124192	56.6806	100	5	70	22	54		291	84	39	168	80
M14	16	2	NK	Malawi	LT	Lancaster	MacDonald	35			52.3502	0.934825	14.978	11.389	0.166191	6.31526	11.2075	2.01507	0.498573	0.145417	52.3461	100	8	96	27	16		183	79	37	45	72
M15	16	2	NK	Malawi	LT	Lancaster	MacDonald	35			52.9117	0.991462	14.1435	12.195	0.171988	6.20169	9.99555	2.24596	0.991462	0.151754	50.1847	100	7	95	26	19		311	121	48	26	54
M16	16	2	NK	Malawi	LT	Lancaster	MacDonald	35			53.4364	0.989184	14.3279	11.8708	0.163164	5.85352	9.78987	2.44747	1.00958	0.112176	49.4138	100	8	96	26	21		287	106	44	31	51
M27	16	2	NK	Malawi	LT	Lancaster	MacDonald	35			53.3553	0.722944	15.2327	9.64213	0.122188	6.94434	11.3126	2.04665	0.498933	0.122188	58.792	100	9	76	20	6		230	150	43	156	97
M28	16	2	NK	Malawi	LT	Lancaster	MacDonald	35			53.5795	0.781368	14.5923	10.7718	0.182657	6.38286	10.4419	2.25278	0.892992	0.121772	53.9982	100	9	80	25	31		265	102	45	64	62
M29	16	2	NK	Malawi	LT	Lancaster	MacDonald	35			53.8069	0.901906	14.41	10.9675	0.184481	6.2211	10.1259	2.18302	1.06589	0.133236	52.9116	100	8	92	25	24		204	129	36	83	73
M30	16	2	NK	Malawi	LT	Lancaster	MacDonald	35			53.8646	1.0221	14.1969	11.3738	0.153315	5.89751	10.1597	2.2384	0.950552	0.143094	50.6701	100	12	103	27	30		240	101	44	22	42
M6	16	2	NK	Malawi	LT	Lancaster	MacDonald	35			49.9272	1.01892	16.5881	11.0378	0.142649	7.23436	10.4032	2.57788	0.855896	0.213974	56.4908	100	6	91	22	15		330	273	44	132	157
Bo1	16	2	NK	Botswana	LT	Lyon/Chemex	Jourdan	4			51.7189	1.03791	15.9422	10.3664	0.186823	6.79829	10.3687	2.55325	0.851083	0.176444	56.5052	100	7.89	107	26.48	17.11		216.65	207.17	39.3528	168.762	61.5	2.81		1.7			14.01	24.88	3.66	13.88	3.63	1.14	4.18	0.68	4.25	0.98	2.73
P11-10	16	2	NK	Botswana	LT	Lyon/Chemex	Jourdan	4			51.3493	0.90856	16.1765	9.88544	0.177535	7.25804	11.1116	2.3184	0.657923	0.156648	59.2579	100	6.59	88	22.63	12.34		174.08	202.72	40.6954	194.592	84.9	2.37		1.43			10.68	22.67	2.99	12	3.11	0.95	3.43	0.55	3.51	0.79	2.2
S719	16	2	NK	Botswana	LT	Lyon/Chemex	Jourdan	4	0.705818	-2.7	51.4767	1.10914	15.7975	10.2319	0.217682	6.35425	10.9567	2.90243	0.767071	0.186585	55.1616	100	7.28	104.3	26.95	11.35		207.29	193.84	35.4573	186.063	60.8	8.6	0.59	1.33	0.26	3.09	11.42	25.21	3.34	13.83	3.62	1.11	4.08	0.63	4.17	0.96	2.6
Bo2	16	2	NK	Botswana	LT	Lyon/Chemex	Jourdan	4	0.70585	-2.1	51.9181	1.01739	15.5723	10.4903	0.186868	6.50923	10.8799	2.42928	0.820142	0.176486	55.1408	100	7.4	98	25.7	17.26		197.97	199.71	38.5421	178.633	62.7	2.73	2.58	1.41	0.29	2.63	11.38	24.08	3.4	13.57	3.61	1.12	4.19	0.67	4.11	0.95	2.69
P11-9	16	2	NK	Botswana	LT	Lyon/Chemex	Jourdan	4			51.7077	0.905528	15.9394	10.0646	0.164642	7.10017	11.0207	2.50049	0.442474	0.154351	58.2899	100	6.87	86	22.87	4.65		195.67	218.01	44.343	218.57	93.2	2.42		1.49			11.16	24.7	3.2	12.49	3.27	0.99	3.46	0.54	3.52	0.83	2.3
P11-8	16	2	NK	Botswana	LT	Lyon/Chemex	Jourdan	4			51.4062	1.06837	15.621	11.0038	0.197078	6.65915	10.9015	2.35456	0.622351	0.16596	54.5211	100	6.17	94	25.09	11.15		184.05	196.28	42.1691	183.683	74.3	2.61		1.66			11.24	25.28	3.34	13.71	3.63	1.08	4.04	0.64	4.01	0.9	2.49
Ckp8A1	16	2	NK	Botswana	LT	Lyon/Chemex	Jourdan	4	0.707326	-3.6	52.8678	1.73987	13.5425	13.9525	0.234018	4.59897	8.97409	2.77769	1.04799	0.264542	39.5025	100	9.17	151	41.07	24.11		331.19	192.61	40.9867	17.3882	28.4	4.33	0.55	2.93	0.57	6.99	17.18	40.24	5.26	21.14	5.57	1.58	6.32	1.01	6.43	1.45	4.05
P11-4	16	2	NK	Botswana	LT	Lyon/Chemex	Jourdan	4			51.7142	1.28346	14.7546	12.5157	0.198259	5.90603	8.26426	3.76692	1.42955	0.166955	48.3151	100	5.02	106	29.02	35.11		320.39	330.95	47.7367	135.829	64.7	2.83		1.53			10.68	23.66	3.16	13.37	3.76	1.18	4.32	0.72	4.65	1.06	2.89
P8-9	16	2	NK	Botswana	LT	Lyon/Chemex	Jourdan	4			51.5879	1.03896	15.4198	10.3204	0.174874	7.09783	10.8731	2.62311	0.699497	0.164587	57.6703	100	5.76	85.5	24.32	11.18		178.53	221.09	42.3925	282.196	83.5	2.34		1.16	0.9		9.36	21.25	2.89	11.7	3.2	1.04	3.56	0.62	3.83	0.88	2.43
P11-7	16	2	NK	Botswana	LT	Lyon/Chemex	Jourdan	4			53.0194	1.37234	14.6758	11.5558	0.194585	5.42791	10.5588	2.38623	0.593998	0.215068	48.1997	100	6.92	109.5	31.3	7.59		202.42	190.95	40.672	135.868	53.7	2.99		1.8			12.84	28.26	3.82	15.5	4.37	1.25	4.67	0.79	4.94	1.12	3.22
P11-6	16	2	NK	Botswana	LT	Lyon/Chemex	Jourdan	4			51.4313	1.4954	14.6136	12.4626	0.226888	5.67219	10.6843	2.42357	0.763167	0.226888	47.413	100	7.2	111.5	32.66	14.61		206.67	183.8	40.7477	118.637	50.6	3.14		1.77			12.26	28.19	3.78	15.69	4.41	1.28	4.97	0.81	5.12	1.17	3.23
Bo3	16	2	NK	Botswana	LT	Lyon/Chemex	Jourdan	4			52.3473	0.967299	15.1887	10.1852	0.164647	7.39881	10.7432	2.31534	0.524811	0.164647	59.0001	100	5.73	85	25.07	6.57		189.58	202.12	40.8643	285.254	79.4	2.41		1.35			10.79	21.9	3.18	12.59	3.33	1.06	3.88	0.63	3.94	0.94	2.61
Ckp8 C1-4	16	2	NK	Botswana	LT	Lyon/Chemex	Jourdan	4			52.0695	1.01342	16.5492	10.2312	0.182416	5.56368	11.0159	2.52342	0.69926	0.152013	51.8592	100	6.73	87.5	25.97	16.49		225.64	237.13	34.7572	191.343	57	2.5		1.7		5.04	11.63	25.36	3.21	13.29	3.44	1.07	3.8	0.62	4.04	0.96	2.5
P11-5	16	2	NK	Botswana	LT	Lyon/Chemex	Jourdan	4			52.3858	1.20771	14.5545	12.1673	0.206447	6.1934	9.32106	3.04509	0.763852	0.154835	50.208	100	4.65	89.5	26.7	14.48		225.19	235.68	42.1152	132.137	60.3	2.46		1.39		10.5	9.36	21.48	2.97	12.6	3.54	1.11	3.94	0.68	4.28	0.96	2.72
P8-2	16	2	NK	Botswana	LT	Lyon/Chemex	Jourdan	4			51.7012	0.887486	15.7168	9.79629	0.175433	7.75003	10.2371	3.16812	0.433424	0.134155	61.0469	100	3.84	71	21.28	4.33		147.26	196.77	0.86	0.13	0.42	1.89					7.22	15.52	2.15	9.35	2.62	0.91	3.13	0.51	3.29	0.77	2.12
P11-13	16	2	NK	Botswana	LT	Lyon/Chemex	Jourdan	4			51.4115	0.848238	16.2096	9.4661	0.155166	7.72724	11.1202	2.42058	0.517218	0.124132	61.7895	100	3.54	64	19.46	11.71		127.26	183.33	40.203	290.348	99.4	1.85					6.01	14.37	1.94	8.48	2.39	0.81	2.74	0.48	2.95	0.71	1.97
P11-15	16	2	NK	Botswana	LT	Lyon/Chemex	Jourdan	4			50.7386	0.967851	16.4114	9.86358	0.178842	7.85853	11.225	2.21975	0.389245	0.147282	61.2146	100	4.1	66	21.05	6.35		95.48	173.46	42.7674	334.014	85.8	1.9					7.19	15.84	2.19	9.53	2.69	0.86	3.11	0.5	3.25	0.77	2.05
Maun-7	16	2	NK	Botswana	LT	Lyon/Chemex	Jourdan	4	0.706148	-1.9	51.785	1.22007	14.6512	12.1135	0.187703	6.29846	11.0849	2.25243	0.239842	0.166847	50.7393	100	4.9	87.5	27.94	1.58		99.58	197.58	39.0803	92.1973	59.3	2.47	0.49	1.19	0.27	2.28	8.47	20.57	2.8	12.02	3.51	1.1	4.13	0.7	4.26	0.99	2.71
P11-21	16	2	NK	Botswana	LT	Lyon/Chemex	Jourdan	4			51.6864	0.986184	16.2668	9.68632	0.207618	7.57804	11.0453	2.25265	0.145332	0.145332	60.7813	100	4.95	72.5	23.35	1.01		84.83	215.73	38.6625	311.911	93.8	2.16		1.41		7.22	8.53	20.21	2.71	10.96	3.03	0.97	3.47	0.56	3.59	0.82	2.3
P11-11	16	2	NK	Botswana	LT	Lyon/Chemex	Jourdan	4			50.0485	0.809949	13.7165	10.8846	0.189339	12.0966	9.80354	1.88287	0.44179	0.126226	68.7654	100	3.29	60	19.46	7.62		137.25	162.71	56.7257	520.558	216.9	1.76					6.32	14.29	1.93	8.47	2.26	0.75	2.74	0.46	2.92	0.66	1.83
P11-17	16	2	NK	Botswana	LT	Lyon/Chemex	Jourdan	4			51.706	0.982218	15.6018	9.84274	0.186104	7.6096	11.0112	2.36766	0.547974	0.144748	60.4982	100	4.93	71	23.45	8.56		157.5	210.66	40.1057	310.683	88.6	2.06					8.6	18.49	2.46	10.67	2.94	0.98	3.38	0.54	3.51	0.8	2.32
Ckp11-11	16	2	NK	Botswana	LT	Lyon/Chemex	Jourdan	4	0.70629	-0.7	52.0079	0.993584	15.3074	9.85292	0.196647	7.55538	10.9812	2.41151	0.538191	0.155248	60.3024	100	3.94	66.5	22.09	11.05		134.06	218.35	37.9149	271.765	75	1.94	0.54027	0.804483	0.18156	2.0846	7.89	17.08	2.3	10.1	2.85	0.98	3.25	0.54	3.45	0.81	2.25
P11-12	16	2	NK	Botswana	LT	Lyon/Chemex	Jourdan	4			51.9029	0.898975	15.3239	9.95781	0.165329	7.98745	10.7257	2.38693	0.516652	0.13433	61.375	100	3.72	64.5	21.64	8.32		140.81	186.48	43.8451	352.242	107.3	1.92					6.88	16.12	2.22	9.5	2.64	0.85	3.1	0.51	3.23	0.75	2.19
P11-20	16	2	NK	Botswana	LT	Lyon/Chemex	Jourdan	4			51.3523	1.01935	16.0079	10.0893	0.187227	7.46829	10.88	2.34034	0.499273	0.156023	59.4543	100	5.09	70.5	23.69	6.86		148.03	210.35	39.0234	291.077	86.4	2.01		1.43		6.05	9.18	19.93	2.74	11.56	3.12	1.01	3.43	0.59	3.81	0.87	2.4
P11-19	16	2	NK	Botswana	LT	Lyon/Chemex	Jourdan	4	0.705944	-2.4	52.75	0.94773	15.4865	9.92397	0.187463	6.95696	11.0707	2.2079	0.322853	0.145805	58.1365	100	4.51	64.5	21.78	2.81		146.7	204.25	38.3755	286.492	89.3	1.81	0.57	0.8	0.24	2.97	7.58	17.16	2.3	9.78	2.77	0.85	3.17	0.51	3.34	0.81	2.14
P11-18	16	2	NK	Botswana	LT	Lyon/Chemex	Jourdan	4			51.711	0.992454	15.6001	9.84172	0.186085	7.59848	11.01	2.36742	0.537579	0.155071	60.4657	100	4.89	68.5	23.27	8.38		153.43	212.45	39.3374	288.099	90.7	2.04				6.02	7.91	18.47	2.48	10.58	3.05	0.98	3.34	0.56	3.62	0.83	2.37
C7-2	16	2	NK	Botswana	LT	Lyon/Chemex	Jourdan	4	0.705631	-2.3	50.886	0.919005	15.9432	9.9788	0.154889	7.90964	10.9248	2.68473	0.474991	0.123911	61.0927	100	4.3	58.5	20.02	7.93		131.85	205.89	42.2273	255.498	91.3	1.78	0.58	0.8	0.19	2.06	7.36	15.95	2.18	9.31	2.52	0.84	2.84	0.47	3.09	0.73	1.95
Ckp11-7	16	2	NK	Botswana	LT	Lyon/Chemex	Jourdan	4			51.0318	0.975196	15.9144	9.867	0.165991	8.05055	11.0073	2.33425	0.497972	0.155616	61.778	100	4.18	65.5	22.65	8.97		150.3	201.67	42.5673	330.952	94	1.89				7.01	6.95	15.98	2.2	9.41	2.72	0.92	3.11	0.51	3.48	0.8	2.2
P11-16	16	2	NK	Botswana	LT	Lyon/Chemex	Jourdan	4			51.1021	0.931412	16.2945	9.92518	0.146514	7.6606	10.9362	2.28144	0.575591	0.146514	60.4585	100	4.27	58.5	20.25	13.57		134.76	201.2	40.8673	351.543	93.2	1.79					7.04	16.12	2.19	9.39	2.62	0.9	2.99	0.5	3.23	0.74	2.01
P11-14	16	2	NK	Botswana	LT	Lyon/Chemex	Jourdan	4			51.3975	0.879563	16.0391	9.67408	0.165565	7.63667	11.1756	2.39034	0.507042	0.134521	60.995	100	3.67	59	20.91	8.64		131.42	186.04	43.5852	272.456	103.3	1.77					6.57	15.33	2.03	9.01	2.52	0.84	3.08	0.47	3.19	0.76	2.09
Bot0013	16	2	NK	Tuli_Oka	LT	Lyon/Chemex	Jourdan	4			52.097	0.986882	15.2811	10.4223	0.207765	7.17827	10.4921	2.49318	0.685623	0.155823	57.7057	100	5.85	113	23.33	12.72		191.01	189.11	41.2197	257.983	74.9	2.95		1.62		5	10.29	22.35	3.16	12.92	3.38	1.04	3.63	0.6	3.7	0.87	2.35
CKP6-2	16	2	NK	Tuli_Oka	LT	Lyon/Chemex	Jourdan	4	0.705317	-2.5	52.1621	0.916417	15.2842	9.88563	0.168537	7.2892	8.91137	4.25555	0.979619	0.147469	59.3608	100	4.93834	100.736	19.4006	24.8148		239.862	278.582	35.7	297.415	79.7	2.20011	1.5783	0.978645	0.768314	2.83175	6.8538	15.2006	2.04014	9.89309	2.92527	0.995872	3.33297	0.526155	4.05568	0.769955	2.67261
MHF15.2	1	8	NK	Falk/MAT	P-dykes	Aberdeen	Hole	6	0.70392	2.8	47.0939	1.85627	16.1014	12.5501	0.16409	8.20452	10.8607	2.65621	0.205113	0.307669	56.4278	100	11.2	80	21.1	4.7		110	424	48.2	89	119	2.28	0.58	0.42			8.1	18		13.3	3.72	1.38		0.7
MHF14.4	1	8	NK	Falk/MAT	P-dykes	Aberdeen	Hole	6	0.70375	3	48.2225	1.54638	16.6744	12.1109	0.17295	7.64032	10.8348	2.5739	0.17295	0.0508676	55.5501	100	9.9	79	18.6	5.5		105	444	42.6	78	102	1.94	0.54	0.42			8	17.2		12.8	3.32	1.25		0.63
MHF15.1	1	8	NK	Falk/MAT	P-dykes	Aberdeen	Hole	6	0.70338	2.7	49.4021	1.73965	16.9998	11.4608	0.213642	7.27399	9.96994	2.57387	0.193295	0.172948	55.6991	100	10.7	80	18.2	2		103	381	49.3	95	121	2.26	0.6	0.48			7.9	18.3		13.8	3.78	1.42		0.72
KO5-142	16	2	NK	CA_sills	LT	London	Galerne	30			52.5592	1.21673	14.9893	11.721	0.199381	6.01209	9.96903	2.34145	0.817972	0.173819	50.3996	100	8.89	108.39	31.07	19.34	0.99	221.5	205	33	225.5	44	2.98	0.47	2.21	0.462	7.367	12.86	29.04	3.32	16.65	4.37	1.24418	3.76	0.75	4.83		2.9484	0.387
K05-146	16	2	NK	CA_sills	LT	London	Galerne	30			52.3661	1.16251	14.9291	11.5247	0.193752	6.29184	10.1669	2.39641	0.785206	0.183555	51.9579	100	9.4	106	30.35	14.67	0.36	227	206	35	258	46	2.67	0.51	2.04	0.521	2.472	13.6925	29.87	3.51	16.61	3.81	1.26087	3.56	0.7315	4.55		2.58	0.3895
KO5-152	16	2	NK	CA_sills	LT	London	Galerne	30			52.2075	1.23977	14.8264	12.079	0.207306	6.34112	9.84703	2.31695	0.762154	0.172755	50.9793	100	8.61	107.33	30.98	16.35	0.27	232.5	215	34	247	46	2.69	0.5	2.08	0.396	5.933	12.76	27.929	3.17	16.38	4.02	1.24343	3.82	0.74	4.35		2.7756	0.405
K05-154	16	2	NK	CA_sills	LT	London	Galerne	30	0.706511	-2.45968	52.4811	1.09353	15.0743	10.989	0.188046	6.57138	10.2914	2.35057	0.78693	0.173738	54.2253	100	9.02	100	30.02	15.85	0.31	216	194	33	253	44	2.79	0.54	2.14	0.488	4.458	15.6665	30.332	3.42	17.3	3.82	1.19212	3.66	0.6935	4.47		2.55	0.38
KO5-156	16	2	NK	CA_sills	LT	London	Galerne	30	0.706021	-1.60597	51.8238	1.22357	14.6828	12.3216	0.208006	5.9343	10.8286	2.45733	0.36707	0.152946	48.8248	100	6.09	92.06	29.96	9.01	0.43	152	186	36	174	59	2.31	0.33	1.24	0.286	5.444	8.66	20.724	2.54	13.3	3.63	1.32201	3.78	0.7	4.52		2.6892	0.387
KO5-165	16	2	NK	CA_sills	LT	London	Galerne	30	0.705969	-1.70664	51.6369	1.24699	14.7813	12.2877	0.206817	6.00175	10.6653	2.44328	0.567734	0.16221	49.1762	100	5.73	92.02	28.52	12.21	0.42	179.5	187	36	188.5	58	2.41	0.32	1.21	0.275	3.563	8.8	21.043	2.51	12.12	3.67	1.21479	3.23	0.71	4.33		2.538	0.378
K05-166	16	2	NK	CA_sills	LT	London	Galerne	30			52.1403	1.24089	14.4189	12.1437	0.202029	5.89678	10.7373	2.48178	0.574296	0.164084	49.0299	100	6.41	97	29.75	11.98	0.5	184	178	38	193	58	2.49	0.38	1.36	0.367	2.235	9.734	22.203	2.68	14.16	3.57	1.14631	3.65	0.627	4.59		2.49	0.361
KO4-C-55	16	2	NK	CA_sills	LT	London	Galerne	30			51.2229	0.853287	16.7573	9.50021	0.159349	7.88519	10.6918	2.38509	0.421503	0.123367	62.1816	100	6.8	55.42	18.73	8.29	0.39	137.5	227	34	439.5	145	1.35	0.32	0.84	0.154	4.604	6.66	15.059	1.76	9.24	2.66	0.915964	2.32	0.43	2.92		1.6524	0.234
KO4-C-56	16	2	NK	CA_sills	LT	London	Galerne	30	0.704901	-0.782982	51.0134	0.898689	16.5747	9.8599	0.166462	8.04735	10.4473	2.46118	0.408495	0.122549	61.7856	100	5.84	55.435	19.55	8.21	0.46	147.5	241	34	384	145	1.44	0.31	1.02	0.198	4.198	7.15	15.983	1.94	9.53	2.82	0.991796	2.48	0.53	3.1		1.836	0.27
K04-AA09	16	2	NK	CA_sills	LT	London	Galerne	30			51.9507	0.796768	16.5459	9.22701	0.163493	6.78805	11.61	2.411	0.403558	0.103476	59.3057	100	4.27	71	20.76	7.11	0.36	130	191	31	258	80	1.62	0.26	0.8	0.158	2.982	6.13	14.525	1.83	9.47	2.7	0.927567	2.59	0.475	3.1		1.73	0.2565
K04-C57	16	2	NK	CA_sills	LT	London	Galerne	30			51.4149	0.94981	15.7893	10.2557	0.173621	7.29209	11.2956	2.2775	0.428946	0.122556	58.481	100	4.52	77	23.07	7.24	0.65	156	191	35	368	105	1.71	0.29	0.71	0.191	3.646	6.64	15.603	1.93	10.38	2.55	0.8588	2.73	0.5035	3.4		1.97	0.342
KO5-52	16	2	NK	CA_sills	LT	London	Galerne	30			51.5414	0.956197	15.6247	10.3795	0.176998	7.06975	11.1285	2.41084	0.569649	0.142412	57.4339	100	6.93	83.95	24.09	14.34	1.33	175	206	34	305.5	84	2.2	0.36	1.47	0.308	5.772	9.36	21.67	2.6	13.02	3	1.00877	2.97	0.6	3.36		2.214	0.306
KO5-54	16	2	NK	CA_sills	LT	London	Galerne	30			52.0886	0.923252	15.7055	10.1166	0.177469	6.89361	10.9867	2.36968	0.594984	0.143617	57.4445	100	7.25	90.145	23.35	14.4	1.47	172.5	199	33	302.5	81	2.18	0.37	1.38	0.264	8.234	9.63	22.077	2.59	12.5	3.19	0.981908	3.04	0.6	3.51		2.1384	0.288
KO5-55	16	2	NK	CA_sills	LT	London	Galerne	30			51.6466	0.927388	15.6637	10.252	0.180382	7.10318	11.1083	2.38471	0.591083	0.142675	57.851	100	6.79	85.01	23.43	12.09	0.42	179.5	202	34	312	83	2.12	0.38	1.19	0.264	5.045	9.55	21.417	2.53	12.95	3.22	1.02052	3.03	0.62	3.47		2.0844	0.306
KO5-56	16	2	NK	CA_sills	LT	London	Galerne	30			51.6391	0.925096	15.8283	10.1901	0.180953	7.16695	10.9283	2.39915	0.599787	0.142322	58.2163	100	6.76	82.415	22.44	12.99	1.14	179	202	33	294.5	84	2.03	0.34	1.2	0.231	6.842	9.19	20.922	2.44	12.3	3.02	0.995155	2.81	0.6	3.54		2.052	0.279
KO5-57	16	2	NK	CA_sills	LT	London	Galerne	30			51.1298	0.899153	15.8716	10.2178	0.170738	7.44579	11.1939	2.37417	0.555656	0.14144	59.0761	100	6.61	79.035	22.18	12.14	0.89	167	206	33	291.5	85	1.89	0.39	2.03	0.319	6.59	9.29	21.285	2.47	12.51	3.1	0.983115	2.8	0.59	3.47		2.0736	0.279
KO5-61	16	2	NK	CA_sills	LT	London	Galerne	30			51.5353	0.928096	15.747	10.3149	0.1795	7.22079	10.9332	2.41713	0.581335	0.142784	58.1021	100	6.7	82.355	23.05	13.17	1.29	180.5	211	33	270.5	81	2.1	0.32	1.54	0.242	5.94	10.15	24.079	2.7	13.48	3.17	1.09723	3.07	0.59	3.45		2.1168	0.333
K05-184	16	2	NK	CA_sills	LT	London	Galerne	30			50.9311	0.957006	15.6949	10.3606	0.176291	7.58553	11.071	2.63932	0.453319	0.130959	59.19	100	5.04	78	22.59	7.02	0.21	154	199	35	403	100	1.58	0.26		0.18	0.471	6.9095	15.68	1.9	10.33	2.75	1.01411	2.83	0.5225	3.45		1.91	0.285
K05-185	16	2	NK	CA_sills	LT	London	Galerne	30			52.0918	0.914869	15.7686	9.90614	0.173722	7.41147	11.1635	2.33343	0.113074	0.123353	59.7116	100	5.41	78	24.87	2.9	0.52	76	193	34	345	99	1.72	0.26		0.169	5.325	7.8	16.978	2.11	10.8	3.19	1.04845	2.99	0.5605	3.82		2.02	0.3135
K05-187	16	2	NK	CA_sills	LT	London	Galerne	30			51.1577	1.00823	15.1955	10.5347	0.180041	7.54116	11.2346	2.53087	0.493828	0.123457	58.6446	100	5.16	79	24.08	8.37	0.15	159	197	34	442	96	1.82	0.29		0.191	3.716	7.05	16.648	2.1	11.54	3.24	1.10571	2.85	0.532	3.59		2.04	0.3135
K05-188	16	2	NK	CA_sills	LT	London	Galerne	30			50.8846	0.900696	15.9976	9.98322	0.166833	7.62521	11.4225	2.46668	0.440113	0.112587	60.2081	100	4.54	71	20.37	7.01	0.13	142	198	34	447	103	1.68	0.24		0.158	5.254	5.68	14.118	1.82	9.04	2.56	0.812459	2.65	0.5035	3.08		1.8	0.285
KO5-21	16	2	NK	CA_sills	LT	London	Galerne	30			54.2649	1.39212	15.0677	10.1132	0.184252	5.8244	9.61179	2.52834	0.788187	0.225196	53.2904	100	5.72	95.855	28.21	16.68	0.65	262.5	192	33	247	14	2.4	0.39	1.84	0.363	6.612	11.42	26.037	3.08	15.13	3.97	1.22566	3.92	0.71	4.46		2.4624	0.351
KO5-22	16	2	NK	CA_sills	LT	London	Galerne	30			53.6699	1.4081	14.9074	10.3564	0.16938	6.22419	9.63219	2.60191	0.806083	0.224479	54.3497	100	5.07	93.76	27.57	15.88	0.77	258.5	206	33	275.5	14	2.51	0.25	1.75	0.352	5.241	11.93	26.389	3.15	14.64	3.93	1.26527	3.77	0.68	4.07		2.4732	0.369
KO5-23	16	2	NK	CA_sills	LT	London	Galerne	30			53.7603	1.34011	14.9341	10.2313	0.170559	6.41629	9.49245	2.53809	0.893407	0.223352	55.4033	100	5.52	94.94	28.75	16.87	0.43	251.5	199	34	290	14	2.52	0.25	2.04	0.352	6.241	12.02	26.521	3.21	14.96	4.08	1.22832	3.81	0.72	4.13		2.538	0.36
KO5-28	16	2	NK	CA_sills	LT	London	Galerne	30			54.1669	1.42783	14.9106	10.3148	0.179499	6.03768	9.66844	2.54969	0.509939	0.234572	53.694	100	5.07	92.745	27.15	11.15	0.59	237.5	210	33	274.5	14	2.51	0.29	2.06	0.341	5.395	11.69	25.85	3.08	15.51	3.99	1.32121	3.75	0.74	4.37		2.4624	0.378
K04-C18	16	2	NK	CA_sills	LT	London	Galerne	30			51.7374	0.956697	15.8524	10.0153	0.17488	7.19066	11.2643	2.26315	0.42177	0.123445	58.7165	100	5.37	81	24.63	7.81	1.09	146	190	34	363	99	1.9	0.27		0.213	2.017	7.36	16.714	2.14	10.44	2.83	0.939361	2.9	0.5415	3.81		1.99	0.304
K04-C20	16	2	NK	CA_sills	LT	London	Galerne	30			51.6017	0.899733	15.6738	10.1381	0.174834	7.6784	10.9297	2.38225	0.40897	0.112467	60.0055	100	6.96	79	23.31	7.96	0.45	142	189	36	420	121	2.11	0.29		0.169	7.143	7.87	16.219	2.08	11.54	2.76	0.975677	3.15	0.513	3.75		1.94	0.304
K04-C21	16	2	NK	CA_sills	LT	London	Galerne	30			51.607	0.950951	15.7878	10.0472	0.174852	7.31108	11.0842	2.44384	0.470363	0.122703	59.0417	100	5.67	79	24.05	8.58	0.48	151	193	35	404	108	1.94	0.3		0.191	3.961	7.28	16.659	2.09	10.86	3.25	1.00056	2.98	0.5605	3.81		2.04	0.304
KO5-17	16	2	NK	CA_sills	LT	London	Galerne	30			50.9362	0.991153	15.555	10.5565	0.186094	7.75729	11.0342	2.44754	0.404552	0.131479	59.2783	100	5.13	71.205	22.96	8.23	0.47	148.5	198	37	383.5	105	1.91	0.28		0.154	3.366	6.85	15.884	2.01	10.16	2.94	0.9982	2.91	0.52	3.5		2.16	0.297
KO5-48	16	2	NK	CA_sills	LT	London	Galerne	30			50.658	1.00487	15.3344	10.8231	0.182887	7.79783	11.2144	2.4318	0.422047	0.130634	58.8012	100	5.72	74.805	24.18	8.4	0.43	152.5	198	35	375	108	1.82	0.29		0.187	3.324	7.73	16.555	2.01	11.22	2.9	1.04976	2.92	0.63	3.43		2.1492	0.324
KO5-51	16	2	NK	CA_sills	LT	London	Galerne	30			51.8573	0.92616	15.7756	10.0096	0.170825	7.14172	11.3403	2.3154	0.339592	0.123488	58.5648	100	5.54	72.385	22.86	8.39	1.92	133	180	34	340.5	101	1.85	0.28		0.165	5.318	7.17	16.071	2.01	10.28	2.83	1.01418	2.83	0.6	3.44		2.2464	0.297
KO5-25	16	2	NK	CA_sills	LT	London	Galerne	30			51.4026	0.947343	15.7076	10.1924	0.175207	7.28333	11.2866	2.46513	0.417646	0.122238	58.6021	100	5.3	74.47	22.59	7.68	0.89	152	196	36	357.5	99	1.86	0.28	1.11	0.143	5.912	6.86	15.609	1.97	9.92	2.85	1.05112	2.73	0.58	3.47		2.1384	0.297
KO5_42	16	2	NK	CA_sills	LT	London	Galerne	30			50.8297	0.707737	16.5813	10.1982	0.169857	7.93677	11.0609	2.15152	0.283095	0.0808843	60.6561	100	3.74	50	17.27	5.47	0.33	116	194	44	445	124	1.39	0.2		0.14	6.55	5.3	11.32	1.39	7	2.03	0.792	2.1		2.6		1.53
K05-208	16	2	NK	CA_sills	LT	London	Galerne	30			51.5134	0.973611	15.67	10.3743	0.172175	7.17397	11.0787	2.48014	0.440687	0.122982	57.8036	100	5.45	80	25.52	8.83	1.45	150	187	35	372	99	1.89	0.29		0.191	1.933	7.87	17.781	2.22	11.98	2.9	1.12335	3.34	0.589	3.9		2.01	0.323
K05-209	16	2	NK	CA_sills	LT	London	Galerne	30			50.9418	0.979638	15.553	10.8958	0.178759	7.60482	10.7962	2.48444	0.444372	0.121192	58.0297	100	5.41	78	23.31	7.95	0.61	161	200	35	392	101	1.71	0.27		0.158	4.184	6.93	16.175	2.01	10.73	2.63	0.95188	2.68	0.494	3.73		2.03	0.285
KO5_94	16	2	NK	CA_sills	LT	London	Galerne	30			51.7963	0.967265	15.9548	10.2517	0.176144	7.17813	10.9046	2.29242	0.346179	0.132363	58.1073	100	5.3	81	24.43	8.4	2.08	132	192	41	322	99	2.04	0.3	1	0.2	7.48	7.87	17.29	2.13	10.9	3.06	0.891	3.18		3.67		2.21
KO5_98	16	2	NK	CA_sills	LT	London	Galerne	30			51.6066	0.901814	16.6886	9.47302	0.160097	7.4273	10.913	2.26213	0.435708	0.131726	60.8331	100	5.81	81	25.04	9.59	0.59	156	191	39	306	112	2.1	0.32		0.22	7.475	7.98	17.46	2.21	10.74	3.12	0.902	3.15		3.54		2.12
KO5_100	16	2	NK	CA_sills	LT	London	Galerne	30			51.617	0.902342	16.0191	10.1445	0.172357	7.63442	10.7571	2.20567	0.425824	0.121664	59.8525	100	5.72	83	25	11.38	1.24	144	183	42	393	117	2.16	0.3	1.05	0.19	6.6	8.18	17.96	2.25	10.73	2.87	0.913	3.02		3.73		2.26
K05-191A	16	2	NK	CA_sills	LT	London	Galerne	30			54.5529	1.40914	14.7394	10.6248	0.169714	5.37942	9.15428	2.58171	1.152	0.236571	50.0744	100	6.66	124	35.95	22.97	0.42	307	200	33	227	9	3.52	0.34	2.37	0.422	2.493	15.96	36.415	4.3	20.87	5.13	1.49615	4.76	0.8455	5.3	1.07	2.85	0.4655
KO5-197	16	2	NK	CA_sills	LT	London	Galerne	30	0.707529	-4.12685	54.1901	1.28654	15.51	9.95011	0.183792	6.11618	9.29169	2.41992	0.837274	0.214424	54.9077	100	5.42	109.705	28.18	16.35	0.3	270.5	193	31	304.5	11	2.82	0.3	1.91		5.031	12.3	28.105	3.37	16.98	4.14	1.33712	3.8	0.8	4.54		2.5812	0.351
K05-178	16	2	NK	CA_sills	LT	London	Galerne	30			51.9875	1.07682	15.2888	10.8318	0.193014	6.339	10.6869	2.71236	0.721264	0.162538	53.6889	100	10.51	107	25.6	12.99	0.21	224	202	34	273	63	2.77	0.51	1.59	0.29	2.136	10.763	24.051	2.88	14.74	3.44	1.1318	3.24	0.627	4.11		2.18	0.323
KO5-11	16	2	NK	CA_sills	LT	London	Galerne	30			52.1569	1.06982	15.2221	11.1298	0.186455	6.33743	10.525	2.51663	0.703027	0.152832	53.0073	100	8.6	96.58	26.21	15.13	0.22	206	194	36	251	62	2.59	0.47	1.42	0.297	4.332	10.99	24.376	2.88	13.97	3.66	1.05278	3.31	0.7	3.95		2.4192	0.369
KO5-68	16	2	NK	CA_sills	LT	London	Galerne	30			51.736	0.990744	14.1939	11.2071	0.197138	7.59234	11.0195	2.33533	0.586359	0.141535	57.302	100	7.54	88.48	26	12.92	0.26	176.5	178	35	389.5	82	2.37	0.41	1.14	0.242	4.92	9.97	22.693	2.7	13.44	3.39	0.99267	3.22	0.67	3.73		2.484	0.333
KO5-120	16	2	NK	CA_sills	LT	London	Galerne	30			52.0125	1.01676	15.597	10.6217	0.183016	6.55808	10.7064	2.52156	0.620221	0.162681	55.0177	100	7.82	91.965	24.65	13.58	0.28	199	204	34	298.5	69	2.47	0.41	1.27	0.242	7.122	10.48	23.551	2.71	13.58	3.07	1.13633	3.36	0.65	3.74		2.3436	0.288
KO5-122	16	2	NK	CA_sills	LT	London	Galerne	30			52.453	1.06618	15.4698	10.8572	0.183505	6.09976	10.4875	2.53217	0.686864	0.164027	52.6727	100	8.46	100.8	26.66	13.95	0.28	208.5	199	33	271.5	63	2.77	0.42	1.47	0.308	7.213	10.75	24.882	2.9	14.36	3.45	1.09625	3.36	0.64	4.13	0.84	2.4192	0.351
K05-186	16	2	NK	CA_sills	LT	London	Galerne	30			51.9464	1.07597	15.3376	10.942	0.183726	6.34413	10.516	2.74067	0.751145	0.16241	53.4574	100	8.2	102	27.25	14.11	0.32	220	205	34	245	63	2.37	0.41	1.36	0.279	3.143	11.83	25.492	3.12	14.61	3.54	1.26774	3.53	0.6365	4.11	0.83	2.29	0.342
KO5-70	16	2	NK	CA_sills	LT	London	Galerne	30			51.6602	0.94426	15.9001	10.1409	0.174637	6.74181	11.1788	2.52818	0.57874	0.1523	56.8403	100	7.51	88.31	24.08	12.56	0.19	181.5	194	33	291	74	2.31	0.4	1.41	0.253	3.842	9.57	21.934	2.63	12.79	3.04	0.966724	3.41	0.6	3.57		2.1924	0.288
KO5-73	16	2	NK	CA_sills	LT	London	Galerne	30			51.2326	0.956212	15.2289	10.9678	0.195269	7.388	11.0015	2.31504	0.573727	0.140916	57.1624	100	6.69	80.28	21.53	10.46	0.17	178	203	35	335.5	81	2.13	0.36	1.19	0.209	4.765	8.78	20.768	2.36	11.45	3.14	0.983031	3.01	0.55	3.36		2.1168	0.279
KO5-74	16	2	NK	CA_sills	LT	London	Galerne	30			51.7152	0.976134	15.8012	10.4576	0.185059	6.67025	10.9917	2.43017	0.63042	0.142353	55.8215	100	7.07	81.73	22.55	11.72	0.18	183	204	33	295	74	1.99	0.37	1.28	0.231	5.541	9.03	21.417	2.47	11.74	3.04	0.955724	2.87	0.61	3.34		1.998	0.306
KO5-116	16	2	NK	CA_sills	LT	London	Galerne	30			51.771	1.20711	15.1345	11.1171	0.188674	6.63401	10.6509	2.53594	0.608625	0.152156	54.1731	100	8.28	93.49	25.3	12.57	0.16	197.5	204	36	284	66	2.46	0.43	1.31	0.253	4.353	10.24	23.21	2.85	13.49	3.17	1.20243	3.28	0.64	3.71		2.2248	0.324
KO5-81	16	2	NK	CA_sills	LT	London	Galerne	30			52.2041	0.998366	15.3728	10.8991	0.191523	6.37732	10.656	2.5061	0.641807	0.152811	53.6847	100	8.08	95.38	26.48	14.04	0.67	215	205	33	266	63	2.53	0.43	1.53	0.231	5.15	10.77	24.981	2.76	13.68	3.39	1.09343	3.08	0.69	4.02		2.2788	0.342
KO5-86	16	2	NK	CA_sills	LT	London	Galerne	30			52.1657	1.10622	15.2617	11.1335	0.195637	6.34028	10.4374	2.47875	0.706751	0.174127	53.0103	100	8.08	95.69	25.88	14.51	0.96	270	207	34	257	64	2.69	0.44	1.41	0.231	5.059	10.91	24.849	2.92	14.33	3.78	1.07117	3.37	0.67	3.93		2.4516	0.324
K05-193	16	2	NK	CA_sills	LT	London	Galerne	30			51.8045	1.14192	14.5418	11.6935	0.193015	6.55846	10.348	2.7588	0.788227	0.171793	52.6304	100	9.27	107	28.29	14.76	0.23	228	203	35	321	65	2.82	0.54	1.47	0.279	5.318	11.55	26.482	3.16	15.74	4.06	1.1143	3.87	0.665	4.43		2.32	0.38
K05-198	16	2	NK	CA_sills	LT	London	Galerne	30			51.8877	1.10878	15.0041	11.4046	0.199376	6.34749	10.3249	2.68548	0.874815	0.162756	52.4388	100	7.93	106	25.74	14.26	0.16	230	211	34	253	62	2.64	0.46	1.48	0.323	4.849	10.79	24.645	2.92	14.51	3.63	1.10269	3.39	0.646	4.19		2.44	0.3895
K05-204	16	2	NK	CA_sills	LT	London	Galerne	30			51.6864	1.15492	15.2368	11.4494	0.19046	6.26087	10.526	2.57324	0.759815	0.162094	51.9983	100	9.73	105	29.92	14.97	0.24	219	206	35	274	64	3	0.54	1.56	0.312	4.667	12.17	27.505	3.34	16.89	3.82	1.31866	3.59	0.7505	4.56		2.49	0.399
ME98B7	16	2	NK	Botswana	LT	Adelaide/Monash	Elburg	28	0.707001	-2.22	52.615	0.941563	15.7507	10.0193	0.153516	6.61141	9.67149	3.10102	0.982501	0.153516	56.6571	100	6.6	92.3	25.4	15.9		208	204		192	67	2.77		1.2	0.28	3.22	10.3	22.21	3	13.03	3.11	1.05	3.81	0.62	3.97	0.87	2.3
ME98B8	16	2	NK	Botswana	LT	Adelaide/Monash	Elburg	28			51.5098	0.998172	15.6484	10.3101	0.187157	6.40494	10.7511	3.00491	1.01897	0.166362	55.1699	100	7.4	97.7	25.8	25.2		240	228		184	66
ME98B9	16	2	NK	Botswana	LT	Adelaide/Monash	Elburg	28	0.704531	-0.61	51.2822	1.61367	14.0359	12.7299	0.213126	6.19081	10.9202	2.43573	0.395806	0.18268	49.0676	100	6.7	121.6	31.8	10.7		168	230		114	78	3.71		1.09	0.29	2.52	10.35	24.27	3.56	15.96	4.37	1.44	5.03	0.81	4.98	1.07	2.78
KLS-1	16	2	NK	Mariental	LT	UCT	Duncan	27	0.70584		51.08	1.01831	15.4186	10.9237	0.154289	7.22074	11.1191	2.13948	0.740588	0.185147	56.6998	100	6.8	90	23	10.9		204	242	44	290	85
[truncated: 9 more columns]

## Sheet: Notes
Notes for the compiled dataset
Province*	SK is South Karoo and NK is North Karoo (Fig. 1)
Formation†	Reference to main outcrop areas in the Karoo LIP (Fig. 1)
Type‡	LT is low-Ti basalt or picrite, HT is high-Ti basalt or picrite. D-picrites, E-picrites, and P-dykes are possible parental magma types (see main article). D-AR are MORB-like dykes from Ahlmannryggen (Fig.1)
Laboratory XRF/ICPMS#	WSU is Geoanalytical Laboratory, Washington State University. For details on other analytical facilities, see original publications.
Author**	First author of data source publication
Reference††	References numbered as given in Supplementary Information. Reference 0 indicates new data reported in this study (Supplementary Tab. S1).
SrSrT ‡‡	initial 87Sr/86Sr calculated at 180 Ma
eNdT ‡‡	initial epsilon Nd value calculated at 180 Ma
